# Supplementary material for: ChIP-PED enhances the analysis of ChIP-seq and ChIP-chip data
Source: Bioinformatics. 2013 Mar 1;29(9):1182–9. doi: 10.1093/bioinformatics/btt108 (PMC3658457; doi:10.1093/bioinformatics/btt108)
Supplement: Supplementary Data [file supp_btt108_SuppTable_S2.xlsx]

## Sheet: README
This file contains the Oct4 ChIP-PED analysis results.
Oct4 TF+TG+ GPL1261 is the ranked output specifying the sample types that are predicted to be enriched with TF+TG+ activity
in a gene compendium of microarray samples from the Affymetrix GPL1261 platform.
The expression cutoffs for both TF and TG are chosen to correspond to a p-value of 0.1 based on a fitted normal distribution.
Only the TF+TG+ samples from tissue types significant at a Bonferroni-corrected p-value of 0.05 are shown.
	Active - Samples that are above the TF+ and TG+ expression cutoff
	Total - Total number of the sample type in the compendium
	FoldChange - Propotion of TF+TG+ samples for each sample type out of total samples for the sample type over proportion of TF+TG+ samples in the entire compendium
	Adj.Pvalue - P-values from Fisher's exact test after applying a Bonferroni correction
	Sample Type (i.e. biological context) - Cell type and disease with treatment or condition information for the sample extracted from GEO
	Experiment ID - GSE series number(s) corresponding to the sample type
	Pattern - TF is transcription factor, TG is target genes, + and - correspond to high or low expression or activity
	Functional - Reference number for experimental validation of prediction in a literature search
	Suggested - Reference number for suggested support of prediction in a literature search
	± Oct4 - Indicates whether a sample is known to express Oct4
	Unrelated - Indicates whether the prediction is the same as the cell types used to contruct the target genes
Functional validations require experimental data from the same biological context demonstrating observable changes in phenotype or
TF-binding and changes in expression of target genes of the TF when the expression of the TF is perturbed.
Suggested predictions require other lines of indirect evidence.
(e.g. experiments demonstrating prescence of TF protein).
References are the studies that provide supporting evidence for the sample type predictions.
Oct4 Target Genes contain the activated (positive) and repressed (negative) target genes listed by EntrezID.
The target genes for Oct4 are constructed by intersecting ChIP-seq data in E14 ES cells
with gene expression profiles after Oct4 knockdown via RNAi in E14TG2a cells (GSE11431, GSE4189).
Oct4 TF+ GPL1261 is the ranked output specifying the sample types that are predicted to be enriched with TF+ only activity
Oct4 TG+ GPL1261 is the ranked output specifying the sample types that are predicted to be enriched with TG+ only activity
Oct4 Median TF+TG+ GPL1261 is the ranked output specifying the sample types that are predicted to be enriched with TF+TG+ activity
using the median TF expression and TG activity.

## Sheet: Oct4 TF+TG+ GPL1261
Rank	Active	Total	FoldChange	Adj.Pvalue	SampleType	ExperimentID	Pattern	Functional	Suggested	± Oct4	Unrelated
1	20	20	20.521	2e-24	inner cell mass cell:Gene expression data from single ICM cells (E3.5)	GSE4307;GSE4309	TF+TG+	1,2		+Oct4	N
2	20	20	20.521	2e-24	single cell from BlimpKO Blimp1-null-transcrip-positive, Oct4+ cells at LS/0B:Gene expression data from BlimpKO Blimp1-null-transcrip-positive cell (LS/0B)	GSE11128	TF+TG+		8	+Oct4
3	17	17	20.358	2.33e-20	single cell from lineage-restricted PGC precursors at Late-Streak/0-Bud stage(Blimp1+, Oct4+):Gene expression data from single lineage-restricted PGC precursors (Late-Streak/0-Bud stage)	GSE11128	TF+TG+	8		+Oct4	Y
4	13	13	20.033	5.86e-15	embryonic stem cells:normal	GSE10476;GSE10573;GSE10553;GSE10610;GSE10776;GSE10806;GSE9954	TF+TG+	1, 2		+Oct4	N
5	12	12	19.92	1.3e-13	embryoid bodies:R-1, Differentiated day-5 Embryoid bodies from mouse ESCs; Fractionated Polysomal RNA	GSE9563	TF+TG+	-	-	-Oct4
6	12	12	19.92	1.3e-13	embryonic stem cells:R-1, Undifferentiated Mouse Embryonic stem cells; Fractionated Polysomal RNA	GSE9563	TF+TG+	1, 2		+Oct4	N
7	11	11	19.789	2.89e-12	single cell from BlimpKO Blimp1-null-transcrip-positive, Oct4+ cells at E/MB:Gene expression data from BlimpKO Blimp1-null-transcrip-positive cell (E/MB)	GSE11128	TF+TG+		8	+Oct4
8	10	10	19.634	6.39e-11	single cell from posterior mesoderm cells at base of allantois at E/MB (Blimp1-, Oct4+, Hoxb1+):Gene expression data from posterior mesoderm cell (E/MB)	GSE11128	TF+TG+	8,15		+Oct4	Y
9	8	8	19.22	3.1e-08	E14tg2a cells:10 pg amplified	GSE4308;GSE4309	TF+TG+	3		+Oct4	N
10	8	8	19.22	3.1e-08	E14tg2a cells:normal	GSE4308;GSE4309	TF+TG+	3		+Oct4	N
11	8	8	19.22	3.1e-08	single cell from primordial germ cell (PGCs) at Early head fold stage(Blimp1+, stella+):Gene expression data from single PGCs (Early head fold stage)	GSE11128	TF+TG+	8		+Oct4	Y
12	8	8	19.22	3.1e-08	single cell from primordial germ cell (PGCs) at Early-/Mid-bud stage (Blimp1+, stella+):Gene expression data from single PGCs (Early/Mid bud stage)	GSE11128	TF+TG+	8		+Oct4	Y
13	8	8	19.22	3.1e-08	single cell from primordial germ cell (PGCs) at Embryonic day (E) 8.25(Blimp1+, stella+):Gene expression data from single PGCs (E8.25)	GSE11128	TF+TG+	8		+Oct4	Y
14	7	7	18.935	6.79e-07	single cell from lineage-restricted PGC precursors at Early/Mid-Streak stage(Blimp1+, Oct4+):Gene expression data from single lineage-restricted PGC precursors (Early/Mid-Streak stage)	GSE11128	TF+TG+	8		+Oct4	Y
15	7	7	18.935	6.79e-07	Single cell from posterior epiblast at pre-streak stage(Oct4+, T+):Gene expression data from single posterior epiblast cells (pre-streak)	GSE11128	TF+TG+	8, 14		+Oct4	Y
16	6	6	18.569	1.49e-05	embryonic stem cells:HM1 embryonic stem cells following four days of neuronal differentiation	GSE9760	TF+TG+	11		+Oct4	N
17	6	6	18.569	1.49e-05	ES cells:Ezh2-null ES cells at day 0 (undifferentiated)	GSE12982	TF+TG+	1,2		+Oct4	N
18	6	6	18.569	1.49e-05	F9 cells:normal	GSE10606;GSE8431	TF+TG+	7, 9		+Oct4	Y
19	6	6	18.569	1.49e-05	follicle-derived parthenogenetic embryonic stem cells:normal	GSE10776	TF+TG+		13	+Oct4
20	5	5	18.081	0.000324	ES cells:Eed-null ES cells at day 0 (undifferentiated)	GSE12982	TF+TG+	1,2		+Oct4	N
21	4	4	17.398	0.00704	blastocyst cultured in Ca2+ free medium:Gene expression data from mouse blastocyst cultured in Ca free medium	GSE11687	TF+TG+	6		+Oct4	N
22	4	4	17.398	0.00704	embryonic stem cell E14:normal	GSE8128	TF+TG+	1, 2		+Oct4	N
23	4	4	17.398	0.00704	ES cells:Ctr9 esiRNA day4	GSE12078	TF+TG+	-	-	-Oct4
24	4	4	17.398	0.00704	ES cells:Ezh2-null ES cells at day 2 of LIF withdrawal	GSE12982	TF+TG+	-	-	-Oct4
25	4	4	17.398	0.00704	ES cells:LUC esiRNA day4	GSE12078	TF+TG+	1,2		+Oct4	N
26	4	4	17.398	0.00704	iPS Clone:iPS Clone	GSE14012	TF+TG+	10, 4		+Oct4	Y
27	4	4	17.398	0.00704	single cell from Blimp1+, Oct4, Hoxb1+ cells at EHF stage:Gene expression data from Blimp1+, Hoxb1+ cells (EHF)	GSE11128	TF+TG+		8	+Oct4
28	4	4	17.398	0.00704	single cell from Blimp1+, Oct4+, Hoxb1+ cells at E/MB stage:Gene expression data from Blimp1+, Hoxb1+ cells (E/MB)	GSE11128	TF+TG+		8	+Oct4

## Sheet: Oct4 TF+ GPL1261
Rank	Active	Total	FoldChange	Adj.Pvalue	SampleType	ExperimentID	Pattern	Functional	Suggested
1	20	20	14.665	1.99e-21	inner cell mass cell:Gene expression data from single ICM cells (E3.5)	GSE4307;GSE4309	TF+	1,2
2	20	20	14.665	1.99e-21	single cell from BlimpKO Blimp1-null-transcrip-positive, Oct4+ cells at LS/0B:Gene expression data from BlimpKO Blimp1-null-transcrip-positive cell (LS/0B)	GSE11128	TF+		8
3	17	17	14.551	8.03e-18	single cell from lineage-restricted PGC precursors at Late-Streak/0-Bud stage(Blimp1+, Oct4+):Gene expression data from single lineage-restricted PGC precursors (Late-Streak/0-Bud stage)	GSE11128	TF+	8
4	13	13	14.324	5e-13	embryonic stem cells:normal	GSE10476;GSE10573;GSE10553;GSE10610;GSE10776;GSE10806;GSE9954	TF+	1, 2
5	12	12	14.245	7.85e-12	embryoid bodies:R-1, Differentiated day-5 Embryoid bodies from mouse ESCs; Fractionated Polysomal RNA	GSE9563	TF+	-	-
6	12	12	14.245	7.85e-12	embryonic stem cells:R-1, Undifferentiated Mouse Embryonic stem cells; Fractionated Polysomal RNA	GSE9563	TF+	1, 2
7	11	11	14.153	1.23e-10	single cell from BlimpKO Blimp1-null-transcrip-positive, Oct4+ cells at E/MB:Gene expression data from BlimpKO Blimp1-null-transcrip-positive cell (E/MB)	GSE11128	TF+		8
8	10	10	14.044	1.93e-09	single cell from posterior mesoderm cells at base of allantois at E/MB (Blimp1-, Oct4+, Hoxb1+):Gene expression data from posterior mesoderm cell (E/MB)	GSE11128	TF+	8,15
9	8	8	13.754	4.7e-07	E14tg2a cells:10 pg amplified	GSE4308;GSE4309	TF+	3
10	8	8	13.754	4.7e-07	E14tg2a cells:normal	GSE4308;GSE4309	TF+	3
11	8	8	13.754	4.7e-07	embryo:B6D2 2CELL FERTILIZED EMBRYOS	GSE6595	TF+	-	-
12	8	8	13.754	4.7e-07	embryo:B6D2 2CELL SCNT EMBRYOS	GSE6595	TF+	12	-
13	8	8	13.754	4.7e-07	single cell from primordial germ cell (PGCs) at Early head fold stage(Blimp1+, stella+):Gene expression data from single PGCs (Early head fold stage)	GSE11128	TF+	8
14	8	8	13.754	4.7e-07	single cell from primordial germ cell (PGCs) at Early-/Mid-bud stage (Blimp1+, stella+):Gene expression data from single PGCs (Early/Mid bud stage)	GSE11128	TF+	8
15	8	8	13.754	4.7e-07	single cell from primordial germ cell (PGCs) at Embryonic day (E) 8.25(Blimp1+, stella+):Gene expression data from single PGCs (E8.25)	GSE11128	TF+	8
16	7	7	13.555	7.31e-06	single cell from lineage-restricted PGC precursors at Early/Mid-Streak stage(Blimp1+, Oct4+):Gene expression data from single lineage-restricted PGC precursors (Early/Mid-Streak stage)	GSE11128	TF+	8
17	7	7	13.555	7.31e-06	Single cell from posterior epiblast at pre-streak stage(Oct4+, T+):Gene expression data from single posterior epiblast cells (pre-streak)	GSE11128	TF+	8, 14
18	6	6	13.299	0.000114	embryonic stem cells:HM1 embryonic stem cells following four days of neuronal differentiation	GSE9760	TF+	11	-
19	6	6	13.299	0.000114	embryo:No injection	GSE13981	TF+	-	-
20	6	6	13.299	0.000114	ES cells:Ezh2-null ES cells at day 0 (undifferentiated)	GSE12982	TF+	1,2
21	6	6	13.299	0.000114	F9 cells:normal	GSE10606;GSE8431	TF+	7, 9
22	6	6	13.299	0.000114	follicle-derived parthenogenetic embryonic stem cells:normal	GSE10776	TF+		13
23	5	5	12.957	0.00176	embyoid body E14:normal	GSE8128	TF+	-	-
24	5	5	12.957	0.00176	ES cells:Eed-null ES cells at day 0 (undifferentiated)	GSE12982	TF+	1,2
25	5	5	12.957	0.00176	ES cells:Ezh2-null ES cells at day 6 of LIF withdrawal	GSE12982	TF+	-	-
26	5	5	12.957	0.00176	oocyte:CTCF-depleted oocyte	GSE11664	TF+		5, 12
27	5	5	12.957	0.00176	oocyte:normal	GSE11664	TF+		5, 12
28	4	4	12.479	0.0272	blastocyst:Blastocysts derived from 8-cell embryos that were incubated in calcium-magnesium free medium and subjected to acid Tyrode's treatment	GSE11206	TF+	6
29	4	4	12.479	0.0272	blastocyst:Blastocysts derived from 8-cell embryos that were not treated	GSE11206	TF+	6
30	4	4	12.479	0.0272	blastocyst cultured in Ca2+ free medium:Gene expression data from mouse blastocyst cultured in Ca free medium	GSE11687	TF+	6
31	4	4	12.479	0.0272	blastocyst:normal	GSE11687	TF+	6
32	4	4	12.479	0.0272	blastocyst treated by 20 Ca2+ pulses:Gene expression data from mouse blastocyst treated by 20 pulses	GSE11687	TF+	6
33	4	4	12.479	0.0272	embryo:B6D2 1CELL FERTILIZED EMBRYOS	GSE6595	TF+	-	-
34	4	4	12.479	0.0272	embryo:B6D2 1CELL SCNT EMBRYOS	GSE6595	TF+	12	-
35	4	4	12.479	0.0272	embryo:B6D2 2CELL PARTHENOGENIC EMBRYOS	GSE6595	TF+	-	-
36	4	4	12.479	0.0272	embryonic stem cell E14:normal	GSE8128	TF+	1, 2
37	4	4	12.479	0.0272	ES cells:Ctr9 esiRNA day4	GSE12078	TF+	-	-
38	4	4	12.479	0.0272	ES cells:Ezh2-null ES cells at day 2 of LIF withdrawal	GSE12982	TF+	-	-
39	4	4	12.479	0.0272	ES cells:LUC esiRNA day4	GSE12078	TF+	1,2	-
40	4	4	12.479	0.0272	iPS Clone:iPS Clone	GSE14012	TF+	10, 4
41	4	4	12.479	0.0272	oocyte:GV oocyte from old mice (66 weeks)	GSE11667	TF+		5, 12
42	4	4	12.479	0.0272	oocyte:GV oocyte from young mice (6 weeks)	GSE11667	TF+		5, 12
43	4	4	12.479	0.0272	oocyte:MII oocyte from old mice (66 weeks)	GSE11667	TF+		5, 12
44	4	4	12.479	0.0272	oocyte:MII oocyte from young mice (6 weeks)	GSE11667	TF+		5, 12
45	4	4	12.479	0.0272	single cell from Blimp1+, Oct4, Hoxb1+ cells at EHF stage:Gene expression data from Blimp1+, Hoxb1+ cells (EHF)	GSE11128	TF+		8
46	4	4	12.479	0.0272	single cell from Blimp1+, Oct4+, Hoxb1+ cells at E/MB stage:Gene expression data from Blimp1+, Hoxb1+ cells (E/MB)	GSE11128	TF+		8

## Sheet: Oct4 TG+ GPL1261
Rank	Active	Total	FoldChange	Adj.Pvalue	SampleType	ExperimentID	Pattern	Functional	Suggested
1	21	21	12.555	3.68e-21	cerebellum:primary tumor cells isolated from conventional Patched medulloblastomas	GSE12430	TG+	-	-
2	20	20	12.529	4.99e-20	inner cell mass cell:Gene expression data from single ICM cells (E3.5)	GSE4307;GSE4309	TG+	1,2
3	20	20	12.529	4.99e-20	single cell from BlimpKO Blimp1-null-transcrip-positive, Oct4+ cells at LS/0B:Gene expression data from BlimpKO Blimp1-null-transcrip-positive cell (LS/0B)	GSE11128	TG+		8
4	17	17	12.433	1.23e-16	single cell from lineage-restricted PGC precursors at Late-Streak/0-Bud stage(Blimp1+, Oct4+):Gene expression data from single lineage-restricted PGC precursors (Late-Streak/0-Bud stage)	GSE11128	TG+	8
5	15	15	12.349	2.22e-14	E10.5 craniofacial tissue, first branchial arch:We will separately dissect the maxillary and mandibular branches of the E10.5 first branchial arch from wild type, dlx2, dlx1/2 and Dlx5/6 mutants. The tissues wil be flash frozen within 1 min of removal.We have not performed the dissections yet so we dont know how much RNA will be get from each sample, but previous experience suggests that we will …	GSE4774	TG+	-	-
6	13	13	12.241	3.99e-12	embryonic stem cells:normal	GSE10476;GSE10573;GSE10553;GSE10610;GSE10776;GSE10806;GSE9954	TG+	1, 2
7	24	50	6.187	2.67e-11	B cells:Lymphoma from Em-myc transgenic mouse	GSE7897	TG+	-	-
8	12	12	12.174	5.34e-11	embryoid bodies:R-1, Differentiated day-5 Embryoid bodies from mouse ESCs; Fractionated Polysomal RNA	GSE9563	TG+	-	-
9	12	12	12.174	5.34e-11	embryonic stem cells:R-1, Undifferentiated Mouse Embryonic stem cells; Fractionated Polysomal RNA	GSE9563	TG+	1, 2
10	11	11	12.096	7.13e-10	single cell from BlimpKO Blimp1-null-transcrip-positive, Oct4+ cells at E/MB:Gene expression data from BlimpKO Blimp1-null-transcrip-positive cell (E/MB)	GSE11128	TG+		8
11	10	10	12.005	9.5e-09	single cell from posterior mesoderm cells at base of allantois at E/MB (Blimp1-, Oct4+, Hoxb1+):Gene expression data from posterior mesoderm cell (E/MB)	GSE11128	TG+	8,15
12	9	10	10.813	1.18e-06	CMPs:normal	GSE10627	TG+	-	-
13	8	8	11.76	1.68e-06	E14tg2a cells:10 pg amplified	GSE4308;GSE4309	TG+	3
14	8	8	11.76	1.68e-06	E14tg2a cells:normal	GSE4308;GSE4309	TG+	3
15	8	8	11.76	1.68e-06	single cell from primordial germ cell (PGCs) at Early head fold stage(Blimp1+, stella+):Gene expression data from single PGCs (Early head fold stage)	GSE11128	TG+	8
16	8	8	11.76	1.68e-06	single cell from primordial germ cell (PGCs) at Early-/Mid-bud stage (Blimp1+, stella+):Gene expression data from single PGCs (Early/Mid bud stage)	GSE11128	TG+	8
17	8	8	11.76	1.68e-06	single cell from primordial germ cell (PGCs) at Embryonic day (E) 8.25(Blimp1+, stella+):Gene expression data from single PGCs (E8.25)	GSE11128	TG+	8
18	7	7	11.592	2.22e-05	mandibular prominence tissue E10.0:normal	GSE7759	TG+	-	-
19	7	7	11.592	2.22e-05	single cell from lineage-restricted PGC precursors at Early/Mid-Streak stage(Blimp1+, Oct4+):Gene expression data from single lineage-restricted PGC precursors (Early/Mid-Streak stage)	GSE11128	TG+	8
20	7	7	11.592	2.22e-05	Single cell from posterior epiblast at pre-streak stage(Oct4+, T+):Gene expression data from single posterior epiblast cells (pre-streak)	GSE11128	TG+	8, 14
21	6	6	11.376	0.000294	embryonic head tissue E9.5:normal	GSE8091	TG+	-	-
22	6	6	11.376	0.000294	embryonic stem cells:HM1 embryonic stem cells following four days of neuronal differentiation	GSE9760	TG+	11	-
23	6	6	11.376	0.000294	ES cells:Ezh2-null ES cells at day 0 (undifferentiated)	GSE12982	TG+	1,2
24	6	6	11.376	0.000294	F9 cells:normal	GSE10606;GSE8431	TG+	7, 9
25	6	6	11.376	0.000294	follicle-derived parthenogenetic embryonic stem cells:normal	GSE10776	TG+		13
26	5	5	11.088	0.00389	embryonic progenitors:Transduced embryonic progenitors;Treatment, type=genetic_modification	GSE9763	TG+	-	-
27	5	5	11.088	0.00389	ES cells:Eed-null ES cells at day 0 (undifferentiated)	GSE12982	TG+	1,2
28	5	5	11.088	0.00389	lymphoma:Gene expression data from nodal B-NHL of lMYC mouse	GSE9249	TG+	-	-
29	6	8	8.848	0.00721	CMPs:Mll-AF9 knock-in, C57/BL6, 6-8 weeks old	GSE10627	TG+	-	-

## Sheet: Oct4 Median TF+TG+ GPL1261
Rank	Active	Total	FoldChange	Adj.Pvalue	SampleType	ExperimentID	Pattern	Functional	Suggested
1	20	20	20.641	1.78e-24	inner cell mass cell:Gene expression data from single ICM cells (E3.5)	GSE4307;GSE4309	TF+TG+	1,2
2	20	20	20.641	1.78e-24	single cell from BlimpKO Blimp1-null-transcrip-positive, Oct4+ cells at LS/0B:Gene expression data from BlimpKO Blimp1-null-transcrip-positive cell (LS/0B)	GSE11128	TF+TG+		8
3	17	17	20.478	2.1e-20	single cell from lineage-restricted PGC precursors at Late-Streak/0-Bud stage(Blimp1+, Oct4+):Gene expression data from single lineage-restricted PGC precursors (Late-Streak/0-Bud stage)	GSE11128	TF+TG+	8
4	13	13	20.15	5.42e-15	embryonic stem cells:normal	GSE10476;GSE10573;GSE10553;GSE10610;GSE10776;GSE10806;GSE9954	TF+TG+	1, 2
5	12	12	20.037	1.21e-13	embryoid bodies:R-1, Differentiated day-5 Embryoid bodies from mouse ESCs; Fractionated Polysomal RNA	GSE9563	TF+TG+	-	-
6	12	12	20.037	1.21e-13	embryonic stem cells:R-1, Undifferentiated Mouse Embryonic stem cells; Fractionated Polysomal RNA	GSE9563	TF+TG+	1, 2
7	11	11	19.905	2.71e-12	single cell from BlimpKO Blimp1-null-transcrip-positive, Oct4+ cells at E/MB:Gene expression data from BlimpKO Blimp1-null-transcrip-positive cell (E/MB)	GSE11128	TF+TG+		8
8	10	10	19.749	6.02e-11	single cell from posterior mesoderm cells at base of allantois at E/MB (Blimp1-, Oct4+, Hoxb1+):Gene expression data from posterior mesoderm cell (E/MB)	GSE11128	TF+TG+	8,15
9	8	8	19.332	2.96e-08	E14tg2a cells:10 pg amplified	GSE4308;GSE4309	TF+TG+	3
10	8	8	19.332	2.96e-08	E14tg2a cells:normal	GSE4308;GSE4309	TF+TG+	3
11	8	8	19.332	2.96e-08	single cell from primordial germ cell (PGCs) at Early head fold stage(Blimp1+, stella+):Gene expression data from single PGCs (Early head fold stage)	GSE11128	TF+TG+	8
12	8	8	19.332	2.96e-08	single cell from primordial germ cell (PGCs) at Early-/Mid-bud stage (Blimp1+, stella+):Gene expression data from single PGCs (Early/Mid bud stage)	GSE11128	TF+TG+	8
13	8	8	19.332	2.96e-08	single cell from primordial germ cell (PGCs) at Embryonic day (E) 8.25(Blimp1+, stella+):Gene expression data from single PGCs (E8.25)	GSE11128	TF+TG+	8
14	7	7	19.046	6.52e-07	single cell from lineage-restricted PGC precursors at Early/Mid-Streak stage(Blimp1+, Oct4+):Gene expression data from single lineage-restricted PGC precursors (Early/Mid-Streak stage)	GSE11128	TF+TG+	8
15	7	7	19.046	6.52e-07	Single cell from posterior epiblast at pre-streak stage(Oct4+, T+):Gene expression data from single posterior epiblast cells (pre-streak)	GSE11128	TF+TG+	8, 14
16	6	6	18.677	1.43e-05	embryonic stem cells:HM1 embryonic stem cells following four days of neuronal differentiation	GSE9760	TF+TG+	11	-
17	6	6	18.677	1.43e-05	ES cells:Ezh2-null ES cells at day 0 (undifferentiated)	GSE12982	TF+TG+	1,2
18	6	6	18.677	1.43e-05	F9 cells:normal	GSE10606;GSE8431	TF+TG+	7, 9
19	6	6	18.677	1.43e-05	follicle-derived parthenogenetic embryonic stem cells:normal	GSE10776	TF+TG+		13
20	5	5	18.186	0.000314	ES cells:Eed-null ES cells at day 0 (undifferentiated)	GSE12982	TF+TG+	1,2
21	4	4	17.499	0.00688	blastocyst cultured in Ca2+ free medium:Gene expression data from mouse blastocyst cultured in Ca free medium	GSE11687	TF+TG+	6
22	4	4	17.499	0.00688	embryonic stem cell E14:normal	GSE8128	TF+TG+	1, 2
23	4	4	17.499	0.00688	ES cells:Ctr9 esiRNA day4	GSE12078	TF+TG+	-	-
24	4	4	17.499	0.00688	ES cells:Ezh2-null ES cells at day 2 of LIF withdrawal	GSE12982	TF+TG+	-	-
25	4	4	17.499	0.00688	ES cells:LUC esiRNA day4	GSE12078	TF+TG+	1,2	-
26	4	4	17.499	0.00688	iPS Clone:iPS Clone	GSE14012	TF+TG+	10, 4
27	4	4	17.499	0.00688	single cell from Blimp1+, Oct4, Hoxb1+ cells at EHF stage:Gene expression data from Blimp1+, Hoxb1+ cells (EHF)	GSE11128	TF+TG+		8
28	4	4	17.499	0.00688	single cell from Blimp1+, Oct4+, Hoxb1+ cells at E/MB stage:Gene expression data from Blimp1+, Hoxb1+ cells (E/MB)	GSE11128	TF+TG+		8

## Sheet: Oct4 Target Genes
Activated (+) TGs	Repressed (-) TGs
100678	246703
106298	15441
14609	70579
12468	20333
16765	83669
21849	245688
14755	13427
71780	56716
67942	16477
20393	83410
19139	20249
11949	110611
68263	20230
11957	22022
26891	50708
68015	13437
19656	19062
14661	53599
14228	18024
66117	268741
14860	15903
15370	29805
66495	67388
434423	22390
13663	12539
15193	18582
18778	66680
66836	20316
20514	66515
12039	76497
13669	18472
77891	17155
15270	58172
68014	19820
171580	50785
26356	17776
20935	12234
66493	12313
22286	59045
66148	56535
16211	24083
65102	116748
65967	13198
20674	67731
17685	97064
11989	30934
80914	109136
18109	104681
27998	67136
59027	66214
78255	57914
12626	101568
16440	12740
104383	246221
58998	110962
56297	18584
12443	16469
80876	20130
16885	21975
13590	59021
69178	17274
94230	18590
14911	18030
66171	54218
108014	53611
17192	66153
14042	192231
57312	21887
103284	12913
66385	52609
19362	107817
18999	108705
19192	13380
68458	22190
80515	53619
19664	22724
68142	12387
18393	22628
56495	67268
66179	14183
19687	22722
22702	99470
14170	13821
54484	68585
103573	69125
57432	83997
21672	17684
216233	14538
50753	16416
17765	16835
52653	19053
66847	20842
18128	11828
15381	15273
22044	75901
20256	192654
23886	17173
20537	94062
54635	12449
66757	15902
70791	17748
13388	17122
117599	27224
18508	26554
67374	11844
59290	53330
100764	13433
56643	18125
170833	11538
66223	19070
17777	93739
22341	70349
17450	11765
68636	13144
192287	18000
114741	14312
320938	11928
52432	68964
14175	11821
52705	106039
20650	14897
12617	217325
15209	68090
19290	104771
80915	66248
66771	67292
114664	210148
23825	20924
13131	14629
13836	101095
18613	22192
16842	210029
57913	76261
56086	71966
64656	223664
11737	69654
26886	227960
20482	28193
18119	78832
14106	213603
16601	110157
66292	68953
67196	72349
72129	21814
14009	21807
15277	66454
67945	213760
19360	74117
19207	12336
57776	212139
16468	69009
12412	215160
78376	71778
66416	19181
69367	11787
30953	64340
51810	22379
69534	103466
19366	23806
54342	16588
114715	170676
13619	223774
18120	57783
20257	74133
66282	230709
66980	75668
67846	68212
66979	66853
75426	74159
19231	76954
18751	74205
67036	68758
18074	67197
12466	52846
18567	233789
22680	73712
67054	14461
227325	74026
225348	74781
212974	225339
68927	17750
234865	229603
71514	71793
67023	73242
68298	237782
68533	74375
68938	71609
27207	67451
65103	71951
15894	69151
230233	67553
99377	66869
66089	70225
14651	67155
68537	67959
68118	66817
68713	52187
229487	66078
73708	20687
69890	74173
75604	71711
232969	77521
20878	77219
21401	235623
234733	383295
64297	56336
78330	225929
12189	69276
109075	217337
211401	234663
67472	12562
233186	229503
76416	230316
107934	16653
17876	109077
26397	268783
14465	105083
26400	17769
19042	230678
69131	68350
19712	76773
213053	73826
21888	20365
20443	399603
70615	215418
67200	67371
15366	21372
18424	217866
12704	223828
22278	233208
107869	78926
20226	217695
16450	243905
72425	230967
76282	66663
234678	78070
22059	18712
233887	14678
71999	622320
75007	233902
77053	108686
16976	21894
20833	71901
104263	192976
17967	21415
52874	213452
103551	226744
72949	67706
234847	18596
50764	13368
209558	72895
338523	20218
18263	18453
212127	105787
22138	11848
20382	213649
12905	14376
75454	269800
270802	226976
234582	545370
212090	195434
105663	76501
30056	20733
52323	14630
66648	67300
13358	207352
67487	102423
72133	66713
69072	13716
70807	12660
67917	21763
69456	12550
330814	26445
71876	14854
77065	23789
69101	56418
66359	67898
71838	20613
72139	14063
71382	14055
233836	66124
76425	59090
72508	57370
19206	12563
66910	56430
72022	21908
67228	14693
228960	26403
76572	140721
56194	16564
51869	56698
22038	22258
76614	26390
74528	77582
71970	70044
66586	192662
56218	218699
74356	104401
171463	69068
70120	360013
13423	104416
76843	227292
67080	67379
72043	227619
60441	21376
66665	70484
73914	50529
67629	23882
66704	216136
67393	76524
59020	109113
71924	234723
69912	242474
110959	230848
69826	64930
76797	105722
17463	59004
21414	69900
66622	226517
218506	319468
320267	320011
98956	381903
269254	23912
246198	66043
78893	233726
224045	20430
229504	14043
109079	66626
207704	69150
18519	22037
213948	320595
207278	13864
209446	14775
236511	140559
69930	226527
382010	22590
66162	209354
331623
353170
245866
217558
71782
12396
17184
12808
237422
22654
229675
211586
18187
234373
232879
272538
232791
72640
19724
435684
70472
235533
320202
235505
208518
67045
270669
68770
242484
231452
68922
140577
381269
171167
11938
13631
231413
15212
260302
320209
15115
20664
332221
242509
269113
67848
70885
240892
17069
97775
54446
69863
109151
214764
13871
240120
71701
67151
13367
15182
76938
230657
211556
320713
14852
74120
68066
18971
20319
55949
56088
69051
11472
17966
12631
56354
66659
19265
22271
22117
12323
270076
67144
27398
16598
14187
83797
26447
54343
64658
14562
57230
75747
17076
19193
28040
26448
170938
14870
13846
12524
54204
66256
56348
104099
20846
20668
56275
12192
14390
12615
22715
13682
14718
269224
66044
20637
212706
232164
224008
70012
30932
223669
66398
70601
69572
104394
75415
625249
11810
63959
72462
30841
74107
269608
68550
353242
225895
76338
69724
56551
69546
67459
68145
71981
68876
67768
73937
75764
209357
51813
77945
223646
20683
22701
67619
18208
215090
101565
67958
234374
93897
276829
381318
56208
11556
67733
213056
212276
239759
73660
209760
14048
21985
13829
68572
71990
50850
102502
71446
66337
52915

## Sheet: References
Ref #
1	Nichols J. et al. Formation of pluripotent stem cells in the mammalian embryo depends on the POU transcription factor Oct4.
	Cell 95, 379-391 (1998).
2	Niwa H., Miyazaki J. & Smith A.G. Quantitative expression of Oct-3/4 defines differentiation, dedifferentiation or self-renewal of ES cells.
	Nat. Genet. 24, 372-376 (2000).
3	Loh Y, et al. (2006) The Oct4 and Nanog transcription network regulates pluripotency in mouse embryonic stem cells
	Nature Genetics 38, 431-440.
4	Wernig M. et al. In vitro reprogramming of fibroblasts into a pluripotent ES-cell-like state.
	Nature 448, 318-324 (2007).
5	Zuccotti M, et al. (2009) Role of Oct-4 during acquisition of developmental competence in mouse oocyte.
	Reprod Biomed Online 19, 57-52.
6	Boiani M, et al. (2002) Oct4 distribution and level in mouse clones: consequences for pluripotency
	Genes Dev 16, 1209-1219.
7	Kraft HJ, et al. (1996) Oct-4 regulates alternative platelet-derived growth factor alpha receptor gene promoter in human embryonal carcinoma cells
	Journal of Bio Chem. 271, 12873-12878.
8	Kehler J. et al. Oct4 is required for primodrial germ cell survival.
	EMBO Rep. 5, 1078-1083. (2004)
9	Botquin V, et al. (1998) New POU dimer configuration mediates antagonistic control of an osteopontin preimplantation enhancer by Oct-4 and Sox-2.
	Genes Dev 12, 2073-2090.
10	Takahashi K and Yamanaka S. (2006) Induction of pluripotent stem cells from mouse embryonic and adult fibroblast cultures by defined factors.
	Cell 126, 663-676.
11	Shimozaki K, et al. (2003) Involvement of Oct3/4 in the enhancement of neuronal differentiation of ES cells in neurogenesis-inducing cultures.
	Development 130, 2505-2512.
12	Palmieri SL, et al. (1994) Oct-4 transcription factor is differentially expressed in the mouse embryo during establishment of the first two extraembryonic cell lineages involved in implantation.
	Dev Biol. 166, 259-267.
13	Chen Z, et al. (2009) Birth of parthenote mice directly from parthenogenetic embryonic stem cells.
	Stem Cells. 27, 2136-2145.
14	Yoshimizu T, et al. (2001) Stage-specific tissue and cell interactions play key roles in mouse germ cell specification.
	Development 128, 481-490.
15	Zeineddine D, et al. (2006) Oct-3/4 dose dependently regulates specification of embryonic stem cells toward a cardiac lineage and early heart development.
	Dev Cell 11, 535-546.
