# Supplementary material for: ChIP-PED enhances the analysis of ChIP-seq and ChIP-chip data
Source: Bioinformatics. 2013 Mar 1;29(9):1182–9. doi: 10.1093/bioinformatics/btt108 (PMC3658457; doi:10.1093/bioinformatics/btt108)
Supplement: Supplementary Data [file supp_btt108_SuppTable_S3.xlsx]

## Sheet: README
This file contains the MYC ChIP-PED analysis results.
MYC GPL96 is the ranked output specifying the sample types that are predicted to be enriched with TF+TG+ and TF-TG+ activity
in a gene compendium of microarray samples from the Affymetrix GPL96 platform.
The expression cutoffs for both TF and TG are chosen to correspond to a p-value of 0.1 based on a fitted normal distribution.
TF+TG+ and TF-TG+ samples from tissue types significant at a Bonferroni-corrected p-value of 0.05 are shown.
	Active - Samples that are above the TF+ and TG+ expression cutoff
	Total - Total number of the sample type in the compendium
	FoldChange - Propotion of TF+TG+ samples for each sample type out of total samples for the sample type over proportion of TF+TG+ samples in the entire compendium
	Adj.Pvalue - P-values from Fisher's exact test after applying a Bonferroni correction
	Sample Type (i.e. biological context) - Tissue, cell, and condition information for the sample extracted from GEO
	Experiment ID - GSE series number(s) corresponding to the sample type
	Pattern - TF is transcription factor, TG is target genes, + and - correspond to high or low expression respectively
	Functional - Reference number for experimental validation of prediction in a literature search
	Suggested - Reference number for suggested support of prediction in a literature search
	Unrelated - Indicates whether the prediction is related to the cell types used to contruct the target genes
Functional validations require experimental data from the same biological context demonstrating observable changes in phenotype or
TF-binding and changes in expression of target genes of the TF when the expression of the TF is perturbed.
Suggested predictions require other lines of indirect evidence.
(e.g. experiments demonstrating prescence of TF protein).
References are the studies that provide supporting evidence for the sample type predictions.
MYC Target Genes contain the activated (positive) and repressed (negative) target genes listed by EntrezID.
The MYC target genes are constructed from 8 different ChIP-seq experiments combined with
12 MYC knock-down gene expression profiles where target genes must be TF-bound in at least
half of the ChIP-seq experiments and differentially expressed in at least half of the knockdown
experiments (ENCODE, GSE5823, GSE11791, GSE14302, GSE19703).
MYCL and MYCN TF+TG+ GPL96 is the output from the ChIPPED follow-up analysis (using the ChIPPEDeda function) to test for enrichment of MYCN or MYCL expression
and MYC target gene activity in wilms tumors.
MYC TF+ GPL96 is the ranked output specifying the sample types that are predicted to be enriched with TF+ only activity
MYC TG+ GPL96 is the ranked output specifying the sample types that are predicted to be enriched with TG+ only activity
MYC Median TF+TG+ GPL96 is the ranked output specifying the sample types that are predicted to be enriched with TF+TG+ activity
using the median TF expression and TG activity.

## Sheet: MYC TF+TG+ GPL96
Rank	Active	Total	FoldChange	Adj.Pvalue	SampleType	ExperimentID	Pattern	Functional	Suggested	Unrelated
1	24	24	34.509	1.47e-35	K562 Cell line:Normal	GSE1922	TF+TG+	27		N
2	55	249	7.903	1.27e-31	B cell:lymphoma	GSE4475;GSE10172	TF+TG+	4		N
3	14	27	17.988	1.39e-12	ALK positive anaplastic large cell lymphoma TS:cell line	GSE6184	TF+TG+		6
4	6	6	30.919	3.4e-07	CD34+:normal	GSE8002;GSE8040;GSE8003	TF+TG+	-	-
5	6	6	30.919	3.4e-07	M-07e cell line:Cell line	GSE3771	TF+TG+		30
6	5	5	30.087	1.24e-05	IOBA:unknown	GSE8633	TF+TG+	-	-
7	5	5	30.087	1.24e-05	Stratagene Universal Human Reference RNA:normal	GSE3061	TF+TG+	-	-
8	4	4	28.924	0.000451	amnion epithelial FL cells:human amnion epithelial FL cells exposed to DMSO vehicle control for 2 h, and subsequently recovered for additional 4 h	GSE7675;GSE8602	TF+TG+		28
9	4	4	28.924	0.000451	Calu3 non-small lung cancer cell:gemcitabine resistant_B	GSE6914	TF+TG+		28
10	4	4	28.924	0.000451	Calu3 non-small lung cancer cell:gemcitabine resistant_G	GSE6914	TF+TG+		28
11	4	4	28.924	0.000451	Calu3 non-small lung cancer cell:gemcitabine resistant_G+B	GSE6914	TF+TG+		28
12	4	4	28.924	0.000451	Calu3 non-small lung cancer cell:gemcitabine resistant_veh	GSE6914	TF+TG+		28
13	4	4	28.924	0.000451	Calu3 non-small lung cancer cell:parental	GSE6914	TF+TG+	28		Y
14	4	4	28.924	0.000451	CD34+ erythroblast:Cultured erythroblast, In(Lu) phenotype, day 11.	GSE10584	TF+TG+	5		Y
15	4	4	28.924	0.000451	CD34+ erythroblast:Cultured erythroblast, In(Lu) phenotype, day 6.	GSE10584	TF+TG+	5		Y
16	4	4	28.924	0.000451	Chang conjunctival cells:normal	GSE8633	TF+TG+	-	-
17	4	4	28.924	0.000451	HL60:DMSO	GSE5258	TF+TG+		29
18	5	9	18.052	0.00142	A673:A673 cells were treated for 24 hours either with 100 nM Trichostatin A (TSA) or 0.01% DMSO. In siRNA experiments A673 cells were resuspended in medium containing 5 nM siRNA and transfection reagent and incubated for 48 hours. RNA from cells under such treatment was isolated with Trizol and subjected to microarray analysis onto human U133A microarray following the Affymetrix protocol.	GSE12692	TF+TG+		19
19	5	9	18.052	0.00142	Burkitt lymphoma:treated cell line	GSE8388	TF+TG+	7		N
20	5	10	16.411	0.00278	lung:adenocarcinoma cell line (Non-small)	GSE4127	TF+TG+	13		Y
21	5	10	16.411	0.00278	lung:small cell cancer cell line	GSE4127	TF+TG+	1		Y
22	3	3	27.179	0.0163	CD34+ erythroblast:Cultured erythroblast, day 11.	GSE10584	TF+TG+	5		Y
23	3	3	27.179	0.0163	CD34+ erythroblast:Cultured erythroblast, day 6.	GSE10584	TF+TG+	5		Y
24	3	3	27.179	0.0163	erythroblast:In vitro differentiated normal human erythroblasts	GSE12803;GSE12837	TF+TG+		3
25	3	3	27.179	0.0163	HeLa cells:control- luciferase siRNA transfection	GSE7009	TF+TG+	15		N
26	3	3	27.179	0.0163	HL60 cell line:DMSO for 5 days	GSE5007	TF+TG+		29
27	3	3	27.179	0.0163	Kidney 293 HEK cells:E1_T2, spheroid	GSE1364	TF+TG+		8
28	3	3	27.179	0.0163	Kidney 293 HEK cells:E1_T4, two week storage/full recovery	GSE1364	TF+TG+		8
29	3	3	27.179	0.0163	LNCaP cells:DHT, 24hr	GSE4636	TF+TG+		9
30	3	3	27.179	0.0163	myeloblast:In vitro differentiated normal human myeloblasts	GSE12803;GSE12837	TF+TG+	10		Y
31	3	3	27.179	0.0163	SW480 cells:polysomal fraction	GSE2509	TF+TG+	11		Y
32	3	3	27.179	0.0163	SW-480:colorectal cancer cell line	GSE1323	TF+TG+	2		Y
33	3	3	27.179	0.0163	SW-620:colorectal cancer cell line	GSE1323	TF+TG+	11		Y

## Sheet: MYC TF-TG+ GPL96
Rank	Active	Total	FoldChange	Adj.Pvalue	Sample Type	ExperimentID	Pattern
1	8	71	27.668	2.34e-07	lung: lung cancer cell line	GSE4824	TF-TG+
2	6	27	53.369	6.27e-07	ALK positive anaplastic large cell lymphoma TS:cell line	GSE6184	TF-TG+
3	7	101	17.09	0.000102	germ cell:tumor	GSE3218	TF-TG+
4	6	90	16.421	0.00109	favorable histology wilms tumor:Non-relapse	GSE10320	TF-TG+
5	3	7	93.457	0.0016	Seminoma (Dysgerminoma):tumor	GSE10615	TF-TG+

## Sheet: MYCL and MYCN TF+TG+ GPL96
MYCL ChIP-PED Predictions
Active	Total	FoldChange	Adj.Pvalue	SampleType	ExperimentID	Pattern
0	90	1	1	favorable histology wilms tumor:Non-relapse	GSE10320	TF+TG+
0	53	1	1	favorable histology wilms tumor:Relapse	GSE10320	TF+TG+
MYCN ChIP-PED Predictions
Active	Total	FoldChange	Adj.Pvalue	SampleType	ExperimentID	Pattern
4	90	5.864	1	favorable histology wilms tumor:Non-relapse	GSE10320	TF+TG+
1	53	2.489	1	favorable histology wilms tumor:Relapse	GSE10320	TF+TG+

## Sheet: MYC TF+ GPL96
Rank	Active	Total	FoldChange	Adj.Pvalue	SampleType	ExperimentID	Pattern	Functional	Suggested
1	24	24	10.48	7.94e-23	K562 Cell line:Normal	GSE1922	TF+	27
2	90	306	3.191	8.65e-22	plasma cells:multiple myeloma	GSE6365;GSE6401;GSE6477	TF+	20
3	73	249	3.179	3.33e-17	B cell:lymphoma	GSE4475;GSE10172	TF+	4
4	74	286	2.807	4.37e-14	Blasts and mononuclear cells:leukemia	GSE1159	TF+	22
5	13	15	8.898	2.11e-09	CD4+ T cells:atopic severe asthmatics	GSE473	TF+	21
6	12	18	6.921	2.89e-06	CD34+ cells:normal	GSE13496;GSE9476	TF+	-	-
7	41	173	2.568	7.38e-06	B cell progenitor:acute lymphoblastic leukemia	GSE12995	TF+	-	-
8	14	27	5.473	1.38e-05	ALK positive anaplastic large cell lymphoma TS:cell line	GSE6184	TF+		6
9	17	41	4.426	2.9e-05	CD4+ T cells:atopic mild asthmatic	GSE473	TF+	-	-
10	36	161	2.423	0.000276	acute lymphoblastic leukemia:methotrexate treated	GSE10255	TF+	-	-
11	16	43	3.977	0.000431	PBMC:Type 1 Diabetes patient and the timepoint at diagnosis.	GSE9006	TF+	-	-
12	6	6	9.464	0.000456	CD34+:normal	GSE8002;GSE8040;GSE8003	TF+	-	-
13	6	6	9.464	0.000456	M-07e cell line:Cell line	GSE3771	TF+		30
14	12	26	4.87	0.000747	Ewing tumor:tumor	GSE7007	TF+		19
15	7	9	7.712	0.00127	PBSC CD34 selected cells:G-CSF mobilized PBSC	GSE9476	TF+	-	-
16	11	23	5.026	0.00138	cervix:normal	GSE9750	TF+	-	-
17	5	5	9.229	0.00498	IOBA:unknown	GSE8633	TF+	-	-
18	5	5	9.229	0.00498	Stratagene Universal Human Reference RNA:normal	GSE3061	TF+	-	-
19	6	8	7.361	0.0108	T cell:normal, CD3+	GSE5788	TF+	-	-
20	9	20	4.708	0.0229	blood:Type I diabetes	GSE11907;GSE11908	TF+	-	-

## Sheet: MYC TG+ GPL96
Rank	Active	Total	FoldChange	Adj.Pvalue	SampleType	ExperimentID	Pattern	Functional	Suggested
1	99	249	5.035	7.89e-43	B cell:lymphoma	GSE4475;GSE10172	TG+	4
2	33	33	12.36	1.6e-34	MCF7:DMSO	GSE5258	TG+	31
3	24	24	12.236	1.82e-24	K562 Cell line:Normal	GSE1922	TG+	27
4	23	23	12.217	2.36e-23	melanoma BL:melanoma cell line	GSE12445	TG+	23
5	21	21	12.172	4e-21	A375:cell line	GSE7929;GSE7956	TG+	24
6	24	27	10.925	4.22e-21	ALK positive anaplastic large cell lymphoma TS:cell line	GSE6184	TG+		6
7	18	20	10.937	1.42e-15	Melanoma metastatic derivatives, lung:human melanoma tumors grown in mice	GSE7929;GSE7956	TG+	23
8	19	24	9.695	1.96e-14	Melanoma metastatic derivatives, S.C:human melanoma tumors grown in mice	GSE7929;GSE7956	TG+	23
9	25	71	4.425	4.12e-08	lung:lung cancer cell line	GSE4824;GSE11812	TG+	12
10	9	9	11.534	8.53e-08	A673:A673 cells were treated for 24 hours either with 100 nM Trichostatin A (TSA) or 0.01% DMSO. In siRNA experiments A673 cells were resuspended in medium containing 5 nM siRNA and transfection reagent and incubated for 48 hours. RNA from cells under such treatment was isolated with Trizol and subjected to microarray analysis onto human U133A microarray following the Affymetrix protocol.	GSE12692	TG+		19
11	9	9	11.534	8.53e-08	B cell:Cockayne syndrome B cell	GSE8939	TG+		25
12	9	9	11.534	8.53e-08	Hematopoietic stem cell:Lin-	GSE3772	TG+	17
13	12	18	8.076	4.78e-07	T cells:expanded	GSE13496	TG+	14
14	9	10	10.485	7.93e-07	lung:adenocarcinoma cell line (Non-small)	GSE4127	TG+	13
15	9	10	10.485	7.93e-07	lung:small cell cancer cell line	GSE4127	TG+	1
16	8	9	10.263	9.15e-06	B cell:Cockayne syndrome B wt-rescued cell	GSE8939	TG+		25
17	8	9	10.263	9.15e-06	lung:squamous cell cancer cell line	GSE4127	TG+	12
18	9	12	8.872	1.51e-05	classical Hodgkin lymphoma:treated cell line	GSE8388	TG+		26
19	7	8	9.992	0.000104	MCF7:control	GSE5258	TG+	31
20	6	6	11.032	0.000179	ALK positive anaplastic large cell lymphoma Su-DHL1:cell line	GSE6184	TG+	-	-
21	6	6	11.032	0.000179	CD34+:normal	GSE8002;GSE8040;GSE8003	TG+	-	-
22	6	6	11.032	0.000179	M-07e cell line:Cell line	GSE3771	TG+		30
23	5	5	10.753	0.00228	293 cells (Kidney HEK):Normal	GSE1455	TG+	-	-
24	5	5	10.753	0.00228	IOBA:unknown	GSE8633	TG+	-	-
25	5	5	10.753	0.00228	MCF-7:Ad+E2 for 24h	GSE9936	TG+		18
26	5	5	10.753	0.00228	Stratagene Universal Human Reference RNA:normal	GSE3061	TG+	-	-
27	6	9	7.723	0.0122	PC3:DMSO	GSE5258	TG+	32
28	4	4	10.363	0.0291	amnion epithelial FL cells:human amnion epithelial FL cells exposed to DMSO vehicle control for 2 h, and subsequently recovered for additional 4 h	GSE7675;GSE8602	TG+		28
29	4	4	10.363	0.0291	BeWo:normal	GSE2531	TG+	-	-
30	4	4	10.363	0.0291	breast carcinoma:MDA-MB-435 cell stably tranfected with integrin beta-4 subunit	GSE11466	TG+	-	-
31	4	4	10.363	0.0291	breast carcinoma:MDA-MB-435 cell stably tranfected with vector only	GSE11466	TG+	-	-
32	4	4	10.363	0.0291	Calu3 non-small lung cancer cell:gemcitabine resistant_B	GSE6914	TG+		28
33	4	4	10.363	0.0291	Calu3 non-small lung cancer cell:gemcitabine resistant_G	GSE6914	TG+		28
34	4	4	10.363	0.0291	Calu3 non-small lung cancer cell:gemcitabine resistant_G+B	GSE6914	TG+		28
35	4	4	10.363	0.0291	Calu3 non-small lung cancer cell:gemcitabine resistant_veh	GSE6914	TG+		28
36	4	4	10.363	0.0291	Calu3 non-small lung cancer cell:parental	GSE6914	TG+	28
37	4	4	10.363	0.0291	CD34+ erythroblast:Cultured erythroblast, In(Lu) phenotype, day 11.	GSE10584	TG+	5
38	4	4	10.363	0.0291	CD34+ erythroblast:Cultured erythroblast, In(Lu) phenotype, day 6.	GSE10584	TG+	5
39	4	4	10.363	0.0291	Chang conjunctival cells:normal	GSE8633	TG+	-	-
40	4	4	10.363	0.0291	HeLa cells:normal	GSE1417	TG+	15
41	4	4	10.363	0.0291	HL60:DMSO	GSE5258	TG+		29
42	4	4	10.363	0.0291	IB3-1 bronchial epithelial cells:Normal	GSE620	TG+	-	-
43	4	4	10.363	0.0291	interlobular stromal mammary tissue:normal	GSE12306	TG+	-	-
44	4	4	10.363	0.0291	intralobular stromal mammary tissue:normal	GSE12306	TG+	-	-
45	4	4	10.363	0.0291	MCF7:monastrol (.0001 M)	GSE5258	TG+	31
46	4	4	10.363	0.0291	MCF7:rofecoxib (.00001 M)	GSE5258	TG+	31

## Sheet: MYC Median TF+TG+ GPL96
Rank	Active	Total	FoldChange	Adj.Pvalue	SampleType	ExperimentID	Pattern	Functional	Suggested
1	24	24	34.396	1.59e-35	K562 Cell line:Normal	GSE1922	TF+	27
2	55	249	7.877	1.52e-31	B cell:lymphoma	GSE4475;GSE10172	TF+	4
3	14	27	17.93	1.46e-12	ALK positive anaplastic large cell lymphoma TS:cell line	GSE6184	TF+		6
4	6	6	30.818	3.47e-07	CD34+:normal	GSE8002;GSE8040;GSE8003	TF+	-	-
5	6	6	30.818	3.47e-07	M-07e cell line:Cell line	GSE3771	TF+		30
6	5	5	29.99	1.26e-05	IOBA:unknown	GSE8633	TF+	-	-
7	5	5	29.99	1.26e-05	Stratagene Universal Human Reference RNA:normal	GSE3061	TF+	-	-
8	4	4	28.83	0.000457	amnion epithelial FL cells:human amnion epithelial FL cells exposed to DMSO vehicle control for 2 h, and subsequently recovered for additional 4 h	GSE7675;GSE8602	TF+		28
9	4	4	28.83	0.000457	Calu3 non-small lung cancer cell:gemcitabine resistant_B	GSE6914	TF+		28
10	4	4	28.83	0.000457	Calu3 non-small lung cancer cell:gemcitabine resistant_G	GSE6914	TF+		28
11	4	4	28.83	0.000457	Calu3 non-small lung cancer cell:gemcitabine resistant_G+B	GSE6914	TF+		28
12	4	4	28.83	0.000457	Calu3 non-small lung cancer cell:gemcitabine resistant_veh	GSE6914	TF+		28
13	4	4	28.83	0.000457	Calu3 non-small lung cancer cell:parental	GSE6914	TF+	28
14	4	4	28.83	0.000457	CD34+ erythroblast:Cultured erythroblast, In(Lu) phenotype, day 11.	GSE10584	TF+	5
15	4	4	28.83	0.000457	CD34+ erythroblast:Cultured erythroblast, In(Lu) phenotype, day 6.	GSE10584	TF+	5
16	4	4	28.83	0.000457	Chang conjunctival cells:normal	GSE8633	TF+	-	-
17	4	4	28.83	0.000457	HL60:DMSO	GSE5258	TF+		29
18	5	9	17.994	0.00145	A673:A673 cells were treated for 24 hours either with 100 nM Trichostatin A (TSA) or 0.01% DMSO. In siRNA experiments A673 cells were resuspended in medium containing 5 nM siRNA and transfection reagent and incubated for 48 hours. RNA from cells under such treatment was isolated with Trizol and subjected to microarray analysis onto human U133A microarray following the Affymetrix protocol.	GSE12692	TF+		19
19	5	9	17.994	0.00145	Burkitt lymphoma:treated cell line	GSE8388	TF+	7
20	5	10	16.358	0.00283	lung:adenocarcinoma cell line (Non-small)	GSE4127	TF+	13
21	5	10	16.358	0.00283	lung:small cell cancer cell line	GSE4127	TF+	1
22	3	3	27.091	0.0165	CD34+ erythroblast:Cultured erythroblast, day 11.	GSE10584	TF+	5
23	3	3	27.091	0.0165	CD34+ erythroblast:Cultured erythroblast, day 6.	GSE10584	TF+	5
24	3	3	27.091	0.0165	erythroblast:In vitro differentiated normal human erythroblasts	GSE12803;GSE12837	TF+		3
25	3	3	27.091	0.0165	HeLa cells:control- luciferase siRNA transfection	GSE7009	TF+	15
26	3	3	27.091	0.0165	HL60 cell line:DMSO for 5 days	GSE5007	TF+		29
27	3	3	27.091	0.0165	Kidney 293 HEK cells:E1_T2, spheroid	GSE1364	TF+		8
28	3	3	27.091	0.0165	Kidney 293 HEK cells:E1_T4, two week storage/full recovery	GSE1364	TF+		8
29	3	3	27.091	0.0165	LNCaP cells:DHT, 24hr	GSE4636	TF+		9
30	3	3	27.091	0.0165	myeloblast:In vitro differentiated normal human myeloblasts	GSE12803;GSE12837	TF+	10
31	3	3	27.091	0.0165	SW480 cells:polysomal fraction	GSE2509	TF+	11
32	3	3	27.091	0.0165	SW-480:colorectal cancer cell line	GSE1323	TF+	2
33	3	3	27.091	0.0165	SW-620:colorectal cancer cell line	GSE1323	TF+	11

## Sheet: MYC Target Genes
Activated (+) TGs	Repressed (-) TGs
100	10023
10018	10048
10054	10066
10056	10093
10061	10095
10101	10097
10102	10140
10105	10142
10111	10163
10128	10169
10130	10180
10135	10188
10137	102
10153	10226
10165	10254
10166	1026
10171	10289
10189	10312
1019	1032
10195	10347
10196	10379
10197	10443
10199	10444
10204	10474
10212	10487
1024	10509
10243	10614
10244	10627
10247	10765
10248	10782
10269	10809
10270	10938
10280	10957
10300	11000
10322	11031
10328	11057
10330	1106
10352	11066
10360	11174
10389	11182
1039	11188
10393	1120
10399	11201
10400	11276
10419	113177
10422	113178
10426	11337
10434	1140
10440	114327
10452	114785
10469	114881
10478	114904
10480	114907
10492	115209
10494	1153
10514	115817
10522	116113
10523	118
10527	119504
10528	121665
10531	124446
10534	124790
10535	126074
10539	126308
10541	1265
10549	127262
10572	128338
10574	128866
10575	128989
10576	130872
1058	1316
10591	1326
10598	132789
10606	132864
10607	135112
10613	1396
10622	140460
10623	1453
1063	146542
10645	1488
10650	149473
10651	150290
10658	151613
10667	152006
10682	1523
10712	157680
10713	158747
10733	160
10762	163050
10776	164
10785	167153
10797	168455
10799	169611
10807	170622
10808	1739
10813	1783
10845	1843
10849	1847
10856	1859
10884	196527
10885	199223
10897	199692
10898	1998
10899	200014
109	200186
10907	201895
10915	2060
10919	2067
10920	210
10921	2120
10926	220972
10928	221037
10929	221477
10935	221491
10939	22839
10940	22848
10946	22849
10947	22863
10953	22878
10954	22882
10969	22884
10971	22890
10973	22931
10980	23002
10985	23047
10989	23048
10998	23053
10999	23064
11019	23097
1104	23140
11051	2316
11052	23161
11062	2317
11072	23240
11091	23253
1111	23304
11128	23315
11137	23355
11160	23385
11164	23387
11169	23389
11198	23503
11200	23515
11212	23522
11218	23526
1122	23557
11222	23564
11232	23608
11260	23613
11266	23625
112840	23645
112858	23764
112936	24139
112970	2495
113115	2530
113130	253260
113174	2537
11321	256329
113251	25777
11331	25793
11332	2581
11335	25851
11339	2588
11340	25897
113419	259282
113444	25949
1138	26005
114034	26091
114049	26092
1147	26118
114791	26137
114915	26224
115098	26234
115416	26277
115708	26512
115752	2664
115939	2678
1161	2683
116150	26959
116225	26993
116228	27086
1163	27125
116447	272
116461	27243
116988	27248
117143	2734
117145	27342
117178	27352
117246	2771
1176	2801
118460	2803
118881	280636
118980	283149
119559	283209
1207	285237
121053	285362
121441	286
121642	2872
122769	28962
122830	2908
123283	29082
124454	29095
124637	29116
124801	29799
124808	29887
124930	29915
125061	29950
125144	30008
125228	3005
126295	3073
126321	3092
126382	3155
126792	3162
127253	317
127703	3257
128061	3275
128308	3300
128869	331
129401	3398
130074	3437
131118	3551
131474	359948
133015	360023
133308	3611
133383	3659
133522	369
133619	37
133746	3717
134266	3727
134353	3728
134430	374395
134492	374868
134637	3831
134728	387921
1352	388969
135293	3897
137695	3927
138199	3981
138428	399665
139886	399979
14	401152
140459	4012
140707	403313
140809	4077
140838	4125
142	4189
142940	4208
1431	441108
1434	4524
143458	4616
144577	4627
1457	4637
1468	4659
147015	4758
1477	4792
1478	4898
1479	4924
148789	5002
149175	50640
150223	50848
1503	50862
150465	51000
151188	51093
151230	51147
152518	51185
152579	51257
153364	51274
153396	51278
153443	51316
153642	51347
1537	51382
154791	51429
154807	51474
155066	5150
157313	51510
157506	51523
157567	51528
157570	51566
158	51571
158135	51643
159	51646
1595	51657
160760	51669
1615	51701
162681	51773
163154	5208
165055	5252
1653	5257
1660	5274
1662	5289
1663	529
166378	5290
1676	53
1677	5324
1678	5327
169200	53340
170487	53349
171546	5339
1716	541565
1717	54431
1719	54436
1723	54469
1736	54480
1737	54497
1789	54521
1797	54741
1798	54778
1802	54797
1819	54800
1849	54813
1854	54816
1855	54820
1869	54828
1870	54832
1874	54858
1875	54861
1876	54872
191	54878
1915	54896
192111	54926
1933	55002
1939	55012
195828	55108
196074	55152
196483	55219
1965	5526
1967	55262
1973	5532
197335	55332
1975	55357
1977	5547
1978	55568
1983	55577
1984	55589
199857	55593
199953	55614
200765	55625
201161	55650
201164	55654
201514	55662
2030	55690
203068	55717
203286	55727
2035	55741
203547	55743
204	55754
2040	55788
205	55818
205327	55823
205428	55845
2058	55851
2091	55884
2098	5590
2107	55904
2114	55914
2135	5594
2140	55957
2146	56181
2171	56261
2175	5660
2177	56672
2178	56900
2184	56937
2187	56957
2188	57035
219	57048
2193	571
2194	57132
219927	57148
220042	57169
220323	5728
220988	57326
220992	5747
221150	57506
221504	57577
221830	57590
221927	57614
2222	57620
222229	57658
2230	57659
2237	57763
2271	5777
22809	57804
22827	5829
22836	5863
22868	5877
22876	5880
2289	58986
22916	5921
22932	596
22934	598
22948	6001
22974	60492
22976	60685
22984	6237
23	6282
23016	6314
2305	638
23065	63901
23076	63940
23078	6397
23082	6399
23107	64115
23165	6415
23170	64207
23171	64285
23175	64332
23195	64343
23203	64393
23212	64420
23214	64651
23223	64689
23246	64718
23254	64766
23277	6480
23310	6482
23357	64857
23367	6494
23378	649446
23397	6497
23404	6513
23421	65244
23450	65981
23456	66036
23464	6609
23468	665
23481	6674
23483	6733
23511	6760
23516	677
23517	6773
23518	6774
23521	678
23548	6811
23549	6843
23556	6856
2356	6890
23560	6892
23594	694
23603	7046
23640	7059
23647	7072
23649	7089
23729	7090
23731	7108
23753	7109
23760	7128
2395	7297
24140	7319
24147	7323
246175	7328
246243	7357
252969	7375
253558	7376
253769	7408
253782	7431
2539	7464
254042	7534
2542	7538
254531	754
256356	7559
257218	7586
25813	7627
25821	7703
25880	7743
25885	7746
25894	7786
25896	7799
2590	7832
25902	788
25912	79026
25926	79137
259266	79157
25929	79415
25940	79641
25961	79654
25974	79660
25996	79670
26009	79717
26012	79768
26024	79829
26057	79858
26073	79873
26094	79893
26098	79901
26121	79932
26123	80012
26135	80124
26155	80208
26156	80212
26168	80219
2618	80223
26225	80232
26235	80256
26263	80314
26271	80315
26278	80351
26354	81533
2639	81545
26472	81619
2648	81844
26505	81847
26515	8202
26517	8237
26519	8301
26520	832
26521	8334
26528	83442
26574	83464
26586	8347
26589	83481
26608	8349
2673	8353
26747	83541
26995	8357
27030	83606
27042	83638
27079	83666
27090	83707
27097	83719
27107	83862
27131	83891
27153	83941
27166	8417
27229	84187
27292	84190
27309	8428
27315	84727
27316	84861
27333	84885
27335	84910
27338	84964
27339	84981
27340	85007
27341	85236
27346	8535
27349	8543
27351	8545
2739	8553
27429	8621
27440	8660
2746	8675
2747	8724
2764	8733
2806	8760
2821	8816
28227	8850
28231	8870
282974	8879
283377	8887
283459	8916
283742	8930
284098	8933
284273	8969
284695	8971
285367	89782
285672	89894
285855	8992
286205	9022
286257	90864
286826	9114
286827	91151
28955	9120
28960	91289
28969	9139
28973	91663
28977	9181
28982	9204
28987	9205
28989	9214
28992	92241
28998	92344
29015	9236
29028	9252
29078	93129
29080	9321
29081	9325
29088	9342
29089	9344
29090	93627
29093	9448
291	9467
29101	9488
29102	9518
29105	9525
29107	9527
2926	9528
2956	9540
2963	9545
2976	9583
29777	9592
29789	961
29889	9611
29901	9636
29902	9637
29914	96459
29928	9666
29934	9683
29952	9709
29960	9725
29968	9736
29980	9741
30001	9766
3014	9776
3030	9779
3033	9813
3035	9849
3066	9852
3069	9867
3070	9871
30817	9877
30834	9905
30836	9907
30837	9922
3094	9950
30968	9961
3099	9988
31
3145
3157
3159
3177
317781
3178
3182
3185
3251
3265
326625
3276
328
3291
3297
3298
3308
3313
332
3320
3326
3329
3376
3396
3397
339983
3420
3475
347862
348995
353
360
3607
3608
3609
3613
3614
3615
3646
3654
3692
3704
3710
3735
375061
375387
3837
3838
3839
388753
388962
39
3939
3945
3954
396
3980
4001
402055
4040
4047
4048
4076
4085
4144
4145
4171
4172
4173
4175
4176
4190
4191
4200
4221
4232
4234
4361
440
441478
4436
4521
4522
4528
4548
4552
4601
4609
4673
4676
4678
4686
4691
47
4704
4705
4706
471
4716
4719
4723
4726
4729
4731
4736
4744
4771
4801
483
4830
4839
4860
4869
4891
4904
4913
4928
493911
494143
4953
4976
4998
4999
5001
5036
506
50628
50814
51001
51002
51010
51011
51015
51018
51021
51022
51025
51029
51042
51069
51073
51074
51075
51076
51078
51081
51082
51083
51095
51096
51102
51106
51109
5111
51114
51116
51118
51126
51134
51154
51155
51174
51175
51176
51182
51184
51187
51193
51194
51202
51203
51218
51239
51253
51260
51263
51287
51290
51293
51295
513
51312
51318
51337
5134
51360
51377
51388
51389
51428
51444
51491
51496
51497
51499
51514
51520
51534
51535
51537
51540
51542
51550
51575
516
5160
51602
51603
51605
51611
51629
5163
51633
51645
51649
51651
51659
51661
51678
51690
51693
51720
51727
51728
51759
51765
518
51805
5198
52
5202
5203
5213
5214
5245
5250
5283
5307
53342
53354
53371
5347
5373
5378
5393
54065
54069
54107
54187
54205
5422
5425
5427
542767
5433
5435
5437
5438
5442
54433
54471
54475
54478
545
54512
54517
54522
54529
54534
54537
54552
54555
54584
54606
54617
5464
54663
54675
54680
5469
54700
5471
54726
54733
54758
5478
54801
54802
5481
54821
54822
54830
54840
54841
54849
54865
54876
54881
54888
54902
54919
54929
54931
54934
54936
54938
54941
54942
54948
54955
54957
5496
54960
54962
54968
54973
54974
54976
54982
54984
54989
54995
54998
550
55003
55005
55006
5501
55010
55027
55035
55037
55038
55055
55109
55110
55127
55131
55132
55143
55149
5515
55151
55153
55154
55157
55159
55161
55163
55164
55170
55171
55172
55174
55177
55178
55179
55183
55199
55210
55215
55216
55226
55239
55240
55245
55246
55248
55255
55256
55257
55272
55274
55276
55299
55300
55308
55316
55319
55326
55327
55341
5536
55364
55367
55379
55388
5546
55471
55486
5550
55508
55556
55559
5557
55609
55615
55621
55622
55635
55646
55651
55657
55658
55664
55687
55689
55697
55703
55706
55718
55723
55726
55735
55737
55759
55781
55787
55794
55795
55813
55814
55833
55835
55839
55847
55852
55854
55856
55863
55872
5591
55920
55922
5612
5634
56342
56521
56647
56652
56681
56683
5682
5686
56886
56897
56902
56905
56910
56915
56916
56919
56926
56931
56942
56943
56947
56954
56983
56986
56993
56997
57003
57019
57050
57062
5707
57095
57109
57122
57128
57129
5715
5717
57171
57176
57180
5719
57213
57215
5723
573
57380
57407
57418
57465
57470
57472
57473
57478
57508
57510
57533
57546
57563
57602
57621
57647
57696
5771
580
5810
5813
5822
5830
5831
5832
58477
58490
58516
587
5876
5888
5900
5901
5902
5903
5911
5917
5932
5933
59345
5954
5982
5983
5984
5987
6009
60314
60386
60436
60487
60488
60496
60528
60558
6059
6120
6122
6124
6125
6137
6139
6146
6150
6157
6167
6168
617
6182
6183
6185
6187
6198
6210
6217
6227
6228
6229
6241
6251
6294
6319
6341
637
63875
6389
63939
63977
63979
64062
641
64118
64149
64151
64172
6418
6419
642
64210
64216
64225
6426
6427
6428
6432
6434
64376
64423
64425
64432
64434
6449
64682
64708
6472
64782
64783
64785
64793
64794
64795
64841
64854
64858
64897
64924
64928
64943
64946
64949
64951
64969
64978
64979
64983
6500
65003
65005
65008
6502
65062
65080
65083
6509
65094
65095
65243
65260
65265
6533
6541
6566
6573
6574
6599
65993
661
6617
6621
6626
6628
6632
6635
6636
6648
6650
6652
6712
6723
6731
6732
6741
6742
6747
6749
675
6832
6835
6838
6877
6880
6895
6897
6902
6905
6936
6949
699
7004
701
7019
7027
7037
705
708
7086
7112
7156
7174
7203
7247
7264
7268
7284
7296
7298
7322
7326
7327
7334
7347
7371
7372
7374
7398
7407
7416
7417
7419
7443
7468
7531
7555
7570
7571
7587
7625
7701
7753
7804
7818
7840
7841
7866
7884
78988
78999
790
79000
79001
79009
79017
79018
79019
79029
79033
79039
79047
79050
79066
79070
79072
79073
79075
79077
79080
79084
79085
79101
79133
79145
79169
79175
79184
79228
7923
79447
79568
79577
79581
79590
79602
7965
79664
79675
79682
79691
79694
79697
79707
79709
79711
79718
79723
79728
79731
79733
79752
79754
79759
79763
79791
79810
7982
79823
79828
79833
79848
79863
79866
79877
79892
79902
79913
79915
79918
79922
7993
79943
79944
79954
79960
80010
80018
80067
80110
80119
80142
80155
80178
80179
80184
80209
8021
80218
80222
80224
80227
80233
80273
80304
80308
80324
80349
8050
80742
80745
80746
80758
80775
80789
80854
80895
81034
81037
8131
8140
81490
81550
81570
81579
81610
81611
81620
8165
81689
81839
81853
8187
81875
81887
81889
81890
81892
819
8192
81929
81930
8195
8209
821
8260
8266
8317
8318
83443
83448
83461
83480
83596
83732
83743
83855
83856
83858
83879
83939
83940
83985
84057
8407
84079
84128
84135
84142
84154
84188
84233
84245
84254
84259
84261
84275
84279
84284
84289
84294
84298
84303
84306
84311
84312
84315
84319
84326
84331
84365
8438
8439
8443
84515
84524
84541
84549
8458
84617
84649
84650
84693
84705
84733
84750
84759
8479
84798
84823
84836
84838
84844
84864
8487
84881
84912
84916
84930
84934
84946
84950
84955
84967
84992
85002
8503
8504
8518
8526
8531
8533
85465
8550
8563
8565
8568
8575
85865
86
8602
8604
8607
8624
8661
8662
8664
8669
8683
87178
8725
875
8761
8797
8818
8819
8833
8872
8880
8882
8883
8884
8886
8890
8891
8894
890
891
8936
898
89890
89944
89958
89978
90025
90075
9015
902
90355
9040
90411
90417
90459
90480
90624
908
90850
90861
90871
9093
9097
9100
9112
9125
91272
9128
91298
9134
9136
91368
91369
9141
91419
91433
9166
91687
91801
9184
9188
91942
92014
92092
92106
9212
9221
92305
92345
9238
92399
9255
92609
92675
9270
92715
9277
92856
92935
9318
9319
9329
93323
9343
93436
93487
9349
93594
9377
9380
9391
9392
94015
9410
94104
9456
949
9521
9522
9533
9538
9585
9588
9631
9650
9654
9656
9669
96764
9678
9688
9702
9704
9718
9733
9761
9782
9786
9790
9791
9797
9801
9804
9816
983
9836
9837
9868
9879
9882
9894
9903
991
9917
9927
993
9933
9942
9949
995
996
9984
9997

## Sheet: References
Ref #
1	Sos ML, et al. (2012) A framework for identification of actionable cancer genome dependencies in small cell lung cancer
	Proc Nat Acad Sci. 109, 17034-17039
2	Mongroo PS et al. (2011) IMP-1 displays cross-talk with k-ras and modulates colon cancer cell survival through the novel proapoptotic protein CYFIP2
	Cancer Res 71, 2172
3	Coppe A, et al. (2009) Motif discovery in promoters of genes co-localized and co-expressed during myeloid cells differentiation.
	Nucleic Acids Res. 37, 533-49.
4	Schrader A, et al. (2012) High Myc activity is an independent negative prognostic factor for diffuse large B cell lymphomas.
	Int J Cancer 131, E348-61.
5	Dubois NC, et al. (2008) Placental rescue reveals a sole requirement for c-Myc in embryonic erythroblast survival and hematopoietic stem cell function
	Dev. 135, 2455-2465.
6	Piva R, et al. (2006) Functional validation of the anaplastic lymphoma kinase signature identifies CEBPB and BCL2A1 as critical target genes.
	J Clin Invest Dec;116, 3171-82.
7	Yustein JT, et al. (2010) Induction of ectopic Myc target gene JAG2 augments hypoxic growth and tumorigenesis in a human B-cell model
	Proc Natl Acad Sci U S A. 107, 3534-9.
8	Khaitan D, et al. (2006) Establishment and characterization of multicellular spheroids from a human glioma cell line; implications for tumor therapy.
	J Transl Med. 4, 12.
9	Lee JG, et al. (2009) Endothelin-1 enhances the expression of the androgen recepter via activation of the c-myc pathway in prostate cancer cells
	Mol Carcinog. 48, 141-149.
10	Gómez-Casares MT,et al. (2012) MYC antagonizes the differentiation induced by imatinib in chronic myeloid leukemia cells through downregulation of p27(KIP1).
	Oncogene. doi:10.1038/onc.2012.246
11	Zhu W, et al. (2012) Overexpression of EIF5A2 promoters colorectal carcinoma cell aggressiveness by upregulating MTA1 through C-myc to induce epithelial-mesenchymaltransition.
	Gut. 61, 562-575.
12	Castro IC, et al. (2012) MYC-induced epigenetic activation of GATA4 inlung adenocarcinoma.
	Mol Cancer Res. doi:10.1158/1541-7786.MCR-12-0414-T
13	Allen TD, et al. (2011) Activated Notch1 induces lung adenomas in mice and cooperates with Myc in the generation of lung adenocarcinoma.
	Cancer Res 71,6010-6018.
14	Link JM, et al. (2012) A critical role for Mnt in Myc-driven T-cell proliferation and oncogenesis.
	Proc Natl Acad Sci U S A. 109, 19685-90.
15	Frenzel A, et al. (2011) Identification of cytotoxic drugs that selectively target tumor cells with MYC overexpression.
	PLoS One. 6, e27988.
16	Li L, et al. (2012) Oncogenic activation of glypican-3 by c-Myc in human hepatocellular carcinoma.
	Hepatology. 56, 1380-90.
17	Baena E, et al. (2007) c-Myc is essential for hematopoietic stem cell diffrentation and regulates Lin(0)Sca-1(+)c-Kit(-) cell generation through p21.
	Exp Hematol. 35, 1333-43.
18	Chang CY, et al. (2011) The metabolic regulator ERRalpha, a downstream target of HER2/IGF-1R, as a therapeutic target in breast cancer.
	Cancer Cell. 20, 500-510.
19	Dauphinot L et al. Analysis of the expression of cell cycle regulators in Ewing cell lines: EWS-FLI-1 modulates p57KIP2 and c-Myc expression.
	Oncogene 20, 3258-3265 (2001).
20	Kuehl WM, and Bergsagel PL (2012) MYC addiction: a poential therapeutic target in MM.
	Blood. 120, 2351-352.
21	Kim SH, et al. (2009) Combined effect of IL-10 and TGF-beta1 promoter polymorphisms as a risk factor for aspirin-intolerant asthma and rhinosinusitis.
	Allergy 64, 1221-1225.
22	Högstrand K, et al. (2012) Inhibition of the intrinsic but not the extrinsic pathway accelerates and drives MYC-driven tumorigenesis towards acute myeloid leukemia.
	PLoS One. 7, e31366.
23	Tsai WB, et al. (2012) Activation of Ras/PI3k/ERK pathway induces c-Myc stabilization to upregulate argininosuccinate sythetase, leading to arginine deiminase resistance in melanoma cells.
	Cancer Res. 72, 2622-26333.
24	Kraehn GM, et al. (2001) Extra c-myc oncogene copies in high risk cutaneous malignant melanoma and melanoma metastatses.
	Br J Cancer. 84, 72-9
25	An J, et al. Strand-specific PCR of UV radiation-damaged genomic DNA revealed an essential role of DNA-PKcs in the transcription-coupled repair.
	BMC Biochem. 12, 2.
26	Tiacci E, et al. (2012) Pathogenesis of classical and lymphocyte-predominant hodgkin lymphoma.
	Blood. 120, 4609-20
27	Delgado M.D. et al. Differential regulation of Max and role of c-Myc during erythroid and myelomonocytic differentiation of K562 cells.
	Oncogene 10, 1659-1665 (1995).
28	Allen, T.D. et al. Interaction between MYC and MCL1 in the genesis and outcome of non-small-cell lung cancer.
	Cancer Res. 71, 2212-2221 (2011).
29	Holt J.T., Redner R.L. & Nienhuis A.W. An oligomer complementary to c-myc mRNA inhibits proliferation of HL-60 promyelocytic cells and induces differentation.
	Mol Cell Biol. 8, 963-973 (1988).
30	Thompson A. et al. Deregulated expression of c-myc in megakaryocytes of transgenic mice increases megakaryopoiesis and decreases polyploidization.
	J. Biol. Chem. 271, 22976-22982 (1996).
31	Wang et al. (2005) Knockdown of c-Myc expression by RNAi inhibits MCF-7 breast tumor cells grwoth in vitro and in vivo.
	Breast Cancer Res. 7, R220-R228
32	Gao et al. (2009) c-Myc suppression of miR-23a/b enhances mitochondrial glutaminase expression and glutamine metabolism.
	Nature 458, 762-765.
