# Supplementary material for: ChIP-PED enhances the analysis of ChIP-seq and ChIP-chip data
Source: Bioinformatics. 2013 Mar 1;29(9):1182–9. doi: 10.1093/bioinformatics/btt108 (PMC3658457; doi:10.1093/bioinformatics/btt108)
Supplement: Supplementary Data [file supp_btt108_SuppTable_S4.xlsx]

## Sheet: README
This file contains the Gata1 ChIP-PED context analysis results.
Gata1 GPL1261 is the ranked output specifying the sample types that are predicted to be enriched with TF+TG+ and TF+TG- activity
in a gene compendium of microarray samples from the Affymetrix GPL1261 platform.
The expression cutoffs for both TF and TG are chosen to correspond to a p-value of 0.1 based on a fitted normal distribution.
TF+TG+ and TF+TG- samples from tissue types significant at a Bonferroni-corrected p-value of 0.05 are shown.
	Active - Samples that are above the TF+ and TG+ expression cutoff
	Total - Total number of the sample type in the compendium
	FoldChange - Propotion of TF+TG+ samples for each sample type out of total samples for the sample type over proportion of TF+TG+ samples in the entire compendium
	Adj.Pvalue - P-values from Fisher's exact test after applying a Bonferroni correction
	Sample Type (i.e. biological context) - Tissue, cell, and condition information for the sample extracted from GEO
	Experiment ID - GSE series number(s) corresponding to the sample type
	Pattern - TF is transcription factor, TG is target genes, + and - correspond to high or low expression respectively
	Functional - Reference number for experimental validation of prediction in a literature search
	Suggested - Reference number for suggested support of prediction in a literature search
	Unrelated - Indicates whether the prediction is related to the cell types used to contruct the target genes
Functional validations require experimental data from the same biological context demonstrating observable changes in phenotype or
TF-binding and changes in expression of target genes of the TF when the expression of the TF is perturbed.
Suggested predictions require other lines of indirect evidence.
(e.g. experiments demonstrating prescence of TF protein).
References are the studies that provide supporting evidence for the sample type predictions.
Gata1 Target Genes contain the activated (+) and repressed (-) target genes listed by EntrezID.
The Gata1 target genes are constructed from ChIP-seq data in G1E-ER4 cells combined with
gene expression profiles from a Gata1-null erythromegakaryocytic cell line (GSE14980, GSE18164).
Gata1 TF+ GPL1261 is the ranked output specifying the sample types that are predicted to be enriched with TF+ only activity
Gata1 TG+ GPL1261 is the ranked output specifying the sample types that are predicted to be enriched with TG+ only activity
Gata1 Median TF+TG+ GPL1261 is the ranked output specifying the sample types that are predicted to be enriched with TF+TG+ activity
using the median TF expression and TG activity.

## Sheet: Gata1 TF+TG+ GPL1261
Rank	Active	Total	FoldChange	Adj.Pvalue	SampleType	ExperimentID	Pattern	Functional	Suggested	Unrelated
1	15	18	24.751	2.73e-17	spleen:NON	GSE8690	TF+TG+	5		N
2	10	10	28.532	1.41e-12	fetal liver:normal	GSE13044	TF+TG+	1		Y
3	9	10	25.688	4.46e-10	CMPs:normal	GSE10627	TF+TG+	4		N
4	11	18	18.165	1.13e-09	spleen:ART	GSE8690	TF+TG+	5		N
5	8	8	27.92	1.48e-09	CMPs:Mll-AF9 knock-in, C57/BL6, 6-8 weeks old	GSE10627	TF+TG+	4		N
6	8	8	27.92	1.48e-09	Mel-BirA cell line:Mel-BirA Cell Line Stably Expressing FLAG-Biotag-BCL11A	GSE13283;GSE13285	TF+TG+		3
7	6	6	26.959	1.53e-06	spleen:Male BALB/c deficient in Il1rn	GSE7657	TF+TG+	5, 11		N
8	5	5	26.238	4.89e-05	fetal liver:10mg/kg/day PFOA	GSE13044	TF+TG+	1		Y
9	5	5	26.238	4.89e-05	fetal liver:1mg/kg/day PFOA	GSE13044	TF+TG+	1		Y
10	5	5	26.238	4.89e-05	fetal liver:3mg/kg/day PFOA	GSE13044	TF+TG+	1		Y
11	5	5	26.238	4.89e-05	fetal liver:5mg/kg/day PFOA	GSE13044	TF+TG+	1		Y
12	8	19	12.564	8.25e-05	bone marrow:normal	GSE13690;GSE13796;GSE5657;GSE8249;GSE9954	TF+TG+	-	-
13	4	4	25.228	0.00156	liver:Genotype: Mfp2 -/-	GSE10895	TF+TG+	-	-
14	4	4	25.228	0.00156	spleen:8 week old Nix null mice (Nix-/-) spleen	GSE7020	TF+TG+		9
15	4	4	25.228	0.00156	splenocytes:trauma hemorrage 7 day	GSE7404	TF+TG+	-	-
16	4	5	21.023	0.00759	bone marrow:hyp male	GSE5657	TF+TG+	-	-
17	4	6	18.02	0.0222	embryo:No injection	GSE13981	TF+TG+		7
18	4	6	18.02	0.0222	placenta:Gene expression data from fetal placenta at e10.5	GSE11220;GSE11224;GSE11222	TF+TG+	-	-
19	4	6	18.02	0.0222	placenta:Gene expression data from fetal placenta at e8.5	GSE11220;GSE11224	TF+TG+	-	-
20	3	3	23.714	0.0493	bone marrow:highly metastatic	GSE13223;GSE13231	TF+TG+	-	-
21	3	3	23.714	0.0493	bone marrow:low metastatic	GSE13223;GSE13231	TF+TG+	-	-
22	3	3	23.714	0.0493	E14.5 fetal liver Ter119 + cells:normal	GSE11777	TF+TG+	1		Y
23	3	3	23.714	0.0493	E14.5 fetal liver Ter119 + cells:STAT5 KO	GSE11777	TF+TG+	-	-
24	3	3	23.714	0.0493	E-EML cells:normal	GSE11044	TF+TG+	10		N
25	3	3	23.714	0.0493	erythroblasts:Sorted erythroblasts, Sod2-/-	GSE8726	TF+TG+	8		N
26	3	3	23.714	0.0493	erythroblasts:Sorted erythroblasts, Sod2+/+	GSE8726	TF+TG+	8		N
27	3	3	23.714	0.0493	fetal liver E13.5:fetal liver with p38alpha knock out	GSE7342	TF+TG+	1		Y
28	3	3	23.714	0.0493	fetal liver E13.5:normal	GSE7342	TF+TG+	1		Y
29	3	3	23.714	0.0493	fetal liver E15.5:fetal liver with p38alpha knock out	GSE7342	TF+TG+	1		Y
30	3	3	23.714	0.0493	fetal liver E15.5:normal	GSE7342	TF+TG+	1		Y
31	3	3	23.714	0.0493	fetus:normal	GSE9954	TF+TG+	-	-
32	3	3	23.714	0.0493	heart E12.5:Heart dissected from E12.5 fetus with a null mutation for the Sp3 transcription factor.	GSE9124	TF+TG+	-	-
33	3	3	23.714	0.0493	heart E12.5:Heart dissected from wildtype E12.5 fetus.	GSE9124	TF+TG+	-	-
34	3	3	23.714	0.0493	Lin-Sca1-Kit+Itga2b-FcgRlowSlamf1+Enghigh:normal	GSE8407	TF+TG+		4
35	3	3	23.714	0.0493	myeloid progenitors:FoxO deficient myeloid progenitors	GSE6623	TF+TG+	4		N
36	3	3	23.714	0.0493	myeloid progenitors:normal	GSE6623	TF+TG+	4		N
37	3	3	23.714	0.0493	Ter119+CD71+:erythroid leukemia	GSE12581	TF+TG+		3

## Sheet: Gata1 TF+TG- GPL1261
Rank	Active	Total	FoldChange	Adj.Pvalue	SampleType	ExperimentID	Pattern
1	4	4	74.651	1.89e-05	CD4+Foxp3+EGFP+ T cells:Peripheral CD4+Foxp3+EGFP+ T cells	GSE14415	TF+TG-
2	4	5	62.209	9.37e-05	hematopoietic stem cells:Mll-AF9 knock-in, C57/BL6, 6-8 weeks old	GSE10627	TF+TG-
3	3	3	70.047	0.00183	CD4+CD25+ Treg cells:C57BL/6-2Rbeta-WT/thymus transgenic	GSE14350	TF+TG-
4	3	3	70.047	0.00183	CD4+CD25+ Treg cells:CD4+CD25+ Treg cells from B6.H2g7 mouse spleens	GSE6813	TF+TG-
5	3	3	70.047	0.00183	CD4+CD25+ Treg cells:normal	GSE14350	TF+TG-
6	3	3	70.047	0.00183	CD4 Foxp3- T cells:CD4 Foxp3- T cells activated in vitro with Lamina Propria Dendritic Cells and TGFbeta	GSE13306	TF+TG-
7	3	3	70.047	0.00183	CD4+Foxp3+ Treg cells:normal	GSE13409	TF+TG-
8	3	3	70.047	0.00183	CD4 positive, FOXP3 (EGFP+) T-Cells:undetermined	GSE6875	TF+TG-
9	3	3	70.047	0.00183	CD4+ T cells:CD4+YFP+ T cells from FoxP3-GFP-hCre x ROSA26R-YFP Dicerlox/lox (KO) mice	GSE11818	TF+TG-
10	3	3	70.047	0.00183	CD4+ T cells:CD4+YFP+ T cells from FoxP3-GFP-hCre x ROSA26R-YFP Dicerwt/lox (Het) mice	GSE11818	TF+TG-
11	3	3	70.047	0.00183	IP-tumor ascites Treg:IP-tumor Ascites Treg	GSE13409	TF+TG-
12	3	3	70.047	0.00183	IP-tumor spleen Treg:IP-tumor Spleen Treg	GSE13409	TF+TG-
13	3	3	70.047	0.00183	Tconv cells:Tconv cells retrovirally transduced with constituatively active Akt and activated in vitro with TGFbeta	GSE7596	TF+TG-
14	3	3	70.047	0.00183	Tconv cells:Tconv cells retrovirally transduced with empty vector and activated in vitro with TGFbeta	GSE7596	TF+TG-
15	3	3	70.047	0.00183	Treg cells:Treg cells activated in vitro with TGFbeta	GSE7460	TF+TG-
16	4	9	37.325	0.00228	Tconv cells:Tconv cells activated in vitro with TGFbeta	GSE7460	TF+TG-
17	3	4	56.038	0.00725	CD4 Foxp3- T cells:CD4 Foxp3- T cells activated in vitro with Spleen Dendritic Cells and TGFbeta	GSE13306	TF+TG-
18	3	4	56.038	0.00725	CD4+ T cells:GFP+ CD4+ cells	GSE7280;GSE7773	TF+TG-
19	3	5	46.698	0.018	hematopoietic stem cells:normal	GSE10627	TF+TG-
20	3	5	46.698	0.018	Tconv cells:Tconv cells retrovirally transduced with empty vector	GSE7460	TF+TG-

## Sheet: Gata1 TF+ GPL1261
Rank	Active	Total	FoldChange	Adj.Pvalue	SampleType	ExperimentID	Pattern	Functional	Suggested
1	18	18	11.126	7.37e-17	spleen:ART	GSE8690	TF+	5
2	18	18	11.126	7.37e-17	spleen:NON	GSE8690	TF+	5
3	18	19	10.57	1.29e-15	bone marrow:normal	GSE13690;GSE13796;GSE5657;GSE8249;GSE9954	TF+	-	-
4	14	17	9.147	8.02e-10	spleen:normal	GSE7020;GSE7657;GSE7897;GSE8249;GSE9954	TF+	5, 11
5	10	10	10.717	3.01e-08	CMPs:normal	GSE10627	TF+	4
6	10	10	10.717	3.01e-08	fetal liver:normal	GSE13044	TF+	1
7	9	9	10.62	3.56e-07	Tconv cells:Tconv cells activated in vitro with TGFbeta	GSE7460	TF+	-	-
8	8	8	10.501	4.21e-06	CMPs:Mll-AF9 knock-in, C57/BL6, 6-8 weeks old	GSE10627	TF+	4
9	8	8	10.501	4.21e-06	Mel-BirA cell line:Mel-BirA Cell Line Stably Expressing FLAG-Biotag-BCL11A	GSE13283;GSE13285	TF+		3
10	6	6	10.161	0.000587	placenta:Gene expression data from fetal placenta at e15.0	GSE11220;GSE11224;GSE11222	TF+	-	-
11	6	6	10.161	0.000587	spleen:immunized	GSE13730	TF+	5, 11
12	6	6	10.161	0.000587	spleen:Male BALB/c deficient in Il1rn	GSE7657	TF+	5, 11
13	6	6	10.161	0.000587	spleen:nave	GSE13730	TF+	5, 11
14	5	5	9.907	0.00691	bone marrow:hyp female	GSE5657	TF+	-	-
15	5	5	9.907	0.00691	bone marrow:hyp male	GSE5657	TF+	-	-
16	5	5	9.907	0.00691	fetal liver:10mg/kg/day PFOA	GSE13044	TF+	1
17	5	5	9.907	0.00691	fetal liver:1mg/kg/day PFOA	GSE13044	TF+	1
18	5	5	9.907	0.00691	fetal liver:3mg/kg/day PFOA	GSE13044	TF+	1
19	5	5	9.907	0.00691	fetal liver:5mg/kg/day PFOA	GSE13044	TF+	1
20	5	5	9.907	0.00691	hematopoietic stem cells:Mll-AF9 knock-in, C57/BL6, 6-8 weeks old	GSE10627	TF+	-
21	5	5	9.907	0.00691	hematopoietic stem cells:normal	GSE10627	TF+	-
22	5	5	9.907	0.00691	Lin-Sca1-Kit+Itga2b-FcgRlowSlamf1+Englow:normal	GSE8407	TF+		4

## Sheet: Gata1 TG+ GPL1261
Rank	Active	Total	FoldChange	Adj.Pvalue	SampleType	ExperimentID	Pattern	Functional	Suggested
1	14	18	11.985	3.6e-11	spleen:NON	GSE8690	TG+	5
2	10	10	14.813	1.12e-09	fetal liver:normal	GSE13044	TG+	1
3	10	10	14.813	1.12e-09	gastrocnemius muscle:JA16	GSE13707	TG+	-	-
4	9	10	13.34	1.75e-07	CMPs:normal	GSE10627	TG+	4
5	8	8	14.506	3.05e-07	CMPs:Mll-AF9 knock-in, C57/BL6, 6-8 weeks old	GSE10627	TG+	4
6	8	8	14.506	3.05e-07	MEF:Neo(r) MEFs derived from chimeric mice generated from Nanog-GFP iPS cells with inducible lentivirus expressing Oct4, Klf4, Sox2 and c-Myc	GSE10871	TG+	-	-
7	8	8	14.506	3.05e-07	Mel-BirA cell line:Mel-BirA Cell Line Stably Expressing FLAG-Biotag-BCL11A	GSE13283;GSE13285	TG+		3
8	11	18	9.428	1.45e-06	spleen:ART	GSE8690	TG+	5
9	8	9	13.055	2.6e-06	YAMC cells:bleo/Neo vector cells, polysomal RNA	GSE9199	TG+	-	-
10	6	6	14.023	8.22e-05	embryo:No injection	GSE13981	TG+		7
11	6	6	14.023	8.22e-05	motor neurons:Motor Neurons, Brainstem, TRAP RNA	GSE13379;GSE13387;GSE13394	TG+	-	-
12	6	6	14.023	8.22e-05	spleen:Male BALB/c deficient in Il1rn	GSE7657	TG+	5, 11
13	9	18	7.723	0.000544	gastrocnemius muscle:normal	GSE13707	TG+	-	-
14	5	5	13.662	0.00134	bipotential mouse embryonic liver cells:ASO-30a	GSE12908	TG+	-	-
15	5	5	13.662	0.00134	bipotential mouse embryonic liver cells:scrambled	GSE12908	TG+	-	-
16	5	5	13.662	0.00134	fetal liver:10mg/kg/day PFOA	GSE13044	TG+	1
17	5	5	13.662	0.00134	fetal liver:1mg/kg/day PFOA	GSE13044	TG+	1
18	5	5	13.662	0.00134	fetal liver:3mg/kg/day PFOA	GSE13044	TG+	1
19	5	5	13.662	0.00134	fetal liver:5mg/kg/day PFOA	GSE13044	TG+	1
20	6	9	9.816	0.00588	YAMC cells:YAMC cells, polysomal RNA	GSE9199	TG+	-	-
21	8	19	6.528	0.0125	bone marrow:normal	GSE13690;GSE13796;GSE5657;GSE8249;GSE9954	TG+	-	-
22	6	10	8.924	0.0139	YAMC cells:Ras-expressing cells, polysomal RNA	GSE9199	TG+	-	-
23	4	4	13.155	0.022	blastocyst:Blastocysts derived from 8-cell embryos that were not treated	GSE11206	TG+	-	-
24	4	4	13.155	0.022	liver:Genotype: Mfp2 -/-	GSE10895	TG+	-	-
25	4	4	13.155	0.022	metanephric mesenchyme:HoxA11, D11 double null embryonic E11.5 Metanephric Mesenchyme isolated by laser capture microdissection	GSE3822	TG+	-	-
26	4	4	13.155	0.022	Oli-neu cells:Oli-neu after 10 h Untreated in Experiment	GSE14406	TG+	-	-
27	4	4	13.155	0.022	Oli-neu cells:Oli-neu after 24 h Untreated in Experiment	GSE14406	TG+	-	-
28	4	4	13.155	0.022	spleen:8 week old Nix null mice (Nix-/-) spleen	GSE7020	TG+		9

## Sheet: Gata1 Median TF+TG+ GPL1261
Rank	Active	Total	FoldChange	Adj.Pvalue	SampleType	ExperimentID	Pattern	Functional	Suggested
1	15	18	25.179	2.1e-17	spleen:NON	GSE8690	TF+TG+	5
2	10	10	29.024	1.18e-12	fetal liver:normal	GSE13044	TF+TG+	1
3	9	10	26.131	3.81e-10	CMPs:normal	GSE10627	TF+TG+	4
4	11	18	18.479	9.33e-10	spleen:ART	GSE8690	TF+TG+	5
5	8	8	28.402	1.29e-09	CMPs:Mll-AF9 knock-in, C57/BL6, 6-8 weeks old	GSE10627	TF+TG+	4
6	8	8	28.402	1.29e-09	Mel-BirA cell line:Mel-BirA Cell Line Stably Expressing FLAG-Biotag-BCL11A	GSE13283;GSE13285	TF+TG+		3
7	6	6	27.423	1.38e-06	spleen:Male BALB/c deficient in Il1rn	GSE7657	TF+TG+	5, 11
8	5	5	26.689	4.49e-05	fetal liver:10mg/kg/day PFOA	GSE13044	TF+TG+	1
9	5	5	26.689	4.49e-05	fetal liver:1mg/kg/day PFOA	GSE13044	TF+TG+	1
10	5	5	26.689	4.49e-05	fetal liver:3mg/kg/day PFOA	GSE13044	TF+TG+	1
11	5	5	26.689	4.49e-05	fetal liver:5mg/kg/day PFOA	GSE13044	TF+TG+	1
12	8	19	12.781	7.22e-05	bone marrow:normal	GSE13690;GSE13796;GSE5657;GSE8249;GSE9954	TF+TG+	-	-
13	4	4	25.661	0.00145	liver:Genotype: Mfp2 -/-	GSE10895	TF+TG+	-	-
14	4	4	25.661	0.00145	spleen:8 week old Nix null mice (Nix-/-) spleen	GSE7020	TF+TG+		9
15	4	4	25.661	0.00145	splenocytes:trauma hemorrage 7 day	GSE7404	TF+TG+	-	-
16	4	5	21.385	0.00709	bone marrow:hyp male	GSE5657	TF+TG+	-	-
17	4	6	18.33	0.0207	embryo:No injection	GSE13981	TF+TG+		7
18	4	6	18.33	0.0207	placenta:Gene expression data from fetal placenta at e10.5	GSE11220;GSE11224;GSE11222	TF+TG+	-	-
19	4	6	18.33	0.0207	placenta:Gene expression data from fetal placenta at e8.5	GSE11220;GSE11224	TF+TG+	-	-
20	3	3	24.12	0.0468	bone marrow:highly metastatic	GSE13223;GSE13231	TF+TG+	-	-
21	3	3	24.12	0.0468	bone marrow:low metastatic	GSE13223;GSE13231	TF+TG+	-	-
22	3	3	24.12	0.0468	E14.5 fetal liver Ter119 + cells:normal	GSE11777	TF+TG+	1
23	3	3	24.12	0.0468	E14.5 fetal liver Ter119 + cells:STAT5 KO	GSE11777	TF+TG+	-	-
24	3	3	24.12	0.0468	E-EML cells:normal	GSE11044	TF+TG+	10
25	3	3	24.12	0.0468	erythroblasts:Sorted erythroblasts, Sod2-/-	GSE8726	TF+TG+	8
26	3	3	24.12	0.0468	erythroblasts:Sorted erythroblasts, Sod2+/+	GSE8726	TF+TG+	8
27	3	3	24.12	0.0468	fetal liver E13.5:fetal liver with p38alpha knock out	GSE7342	TF+TG+	1
28	3	3	24.12	0.0468	fetal liver E13.5:normal	GSE7342	TF+TG+	1
29	3	3	24.12	0.0468	fetal liver E15.5:fetal liver with p38alpha knock out	GSE7342	TF+TG+	1
30	3	3	24.12	0.0468	fetal liver E15.5:normal	GSE7342	TF+TG+	1
31	3	3	24.12	0.0468	fetus:normal	GSE9954	TF+TG+	-	-
32	3	3	24.12	0.0468	heart E12.5:Heart dissected from E12.5 fetus with a null mutation for the Sp3 transcription factor.	GSE9124	TF+TG+	-	-
33	3	3	24.12	0.0468	heart E12.5:Heart dissected from wildtype E12.5 fetus.	GSE9124	TF+TG+	-	-
34	3	3	24.12	0.0468	Lin-Sca1-Kit+Itga2b-FcgRlowSlamf1+Enghigh:normal	GSE8407	TF+TG+		4
35	3	3	24.12	0.0468	myeloid progenitors:FoxO deficient myeloid progenitors	GSE6623	TF+TG+	4
36	3	3	24.12	0.0468	myeloid progenitors:normal	GSE6623	TF+TG+	4
37	3	3	24.12	0.0468	Ter119+CD71+:erythroid leukemia	GSE12581	TF+TG+		3

## Sheet: Gata1 Target Genes
Activated (+) TGs	Repressed (-) TGs
12346	16590
13653	16476
15953	20452
99167	106369
70240	57916
16596	214424
56441	74131
18601	12515
14582	107684
16995	12702
20739	65246
14064	67615
14723	433375
12892	18826
74104	19122
11717	106572
11423	20469
58207	56325
57255	105501
78369	66989
27360	12520
13857	17159
13244	14860
231832	66905
72361	15936
56222	12452
13196	14790
109685	73723
15288	18984
15130	14132
68875	19186
108052	67220
29809	72691
74251	68177
70335	20540
208846	12331
74427	106564
215512	24060
24136	13709
78926	19354
65247	27419
15135	100637
338368	66427
170736	59007
432628	23938
224617	27375
56812	50934
16176	106582
20741	16432
69780	68024
57260	27261
17524	21400
211548	23887
67608	12822
64898	69257
16909	12916
12983	27027
68859	70686
21682	56209
67819	71207
66591	102098
106298	21975
193742	22214
98386	66975
26429	114643
22152	20375
15374	18569
20778	12684
56421	13034
13437	17095
12227	26466
21928	63986
18041	13011
56199	22712
59016	19735
20533	18508
66154	269823
12447	18599
18024	16155
22032	56174
12725	21955
68738	12768
19044	60533
20912	216445
13595	64214
18642	20519
12539	22320
67547	74766
68041	12048
12580	16172
67865	65973
98766	17129
16593	19363
30949	67742
19746	17079
53945	22779
26919	26377
17191	14701
56791	20482
22275	14256
68337	13014
56742	56212
19725	17896
13828	58809
22145	59038
67389	94176
20544	18753
66168	12043
12585	11610
14375	56226
13030	64011
13198	14423
20112	83814
68149	15242
18174	98267
14664	56516
14911	20947
56390	15980
64143	13609
11833	57357
12722	228026
64138	68010
116914	54208
13680	18769
67311	66940
17855	73137
11512	15894
13852	106766
66684	226594
15199	68713
56412	75475
18393	216987
16950	67815
19895	73067
21924	66174
16573	65113
85308	73690
17180	107321
21672	109305
59015	68995
11515	66307
17135	207818
11474	16988
14151	70314
12846	69216
76478	83672
19159	19165
117197	15901
22142	235587
27028	170772
65964	67106
19743	228357
13830	71607
17768	12336
67463	11857
19824	17344
192191	67118
17427	20848
11733	24014
18207	66090
56312	236539
15926	16976
66629	99929
66772	216190
17444	68477
20619	98952
51786	72993
18408	16439
16534	14159
230721	22640
16401	18033
18770	23849
56551	246177
16599	100900
16905	232987
17695	229600
20444	66953
12531	15531
11519	78830
11932	71458
20851	14461
14794	66061
170750	66313
17748	67664
14431	67266
11431	22038
53414	71970
14934	78416
69534	213993
66128	20445
17330	27984
20822	68480
68428	94245
64383	13349
11980	101488
100604	77864
11416	20365
80290	215418
69046	268903
69190	380629
216853	117160
68533	23912
102414	21981
64008	320472
66569	78334
66089	77128
29858	140481
14651	238871
67900	70568
72674	270035
228769	242894
100017	269181
94044	110175
208638	320415
223664	67711
74334	22778
68520	72657
67017	319370
226747	268739
211401	76626
17025	76338
224703	237542
74080	232201
94346	214084
74760	102626
232670	434377
17196	110196
56873	14824
20443	18081
66790	79233
216869	214763
30954	74052
76824	214854
20187	269952
71946	52440
233887	16970
107029	109154
20322	12700
633640	50917
12764	12349
77053	15975
102448	17939
259279	54613
27388	14784
60364	20345
52898	14744
27406	17829
108954	14460
225849	54216
68079	20466
15463	14537
67708	107723
21833	192656
105782	65960
102595	19732
15511	20341
14297	54447
19222	20853
18263	67213
68259	75565
54199	224109
67727	68047
77593	241274
71795	66049
57912	360013
76501	69674
74167	171285
67809	102545
56353	21788
73699	224613
67131	18796
22687	18438
78795	208967
69137	69106
384009	20621
73046	23853
74154	68176
15568	69987
104252	77945
76425	216198
72016	78925
223626	224132
14682	19211
17764	52668
66910	108995
72147	52822
67454	69976
69698	240354
66190	15170
229782	67759
70617	72630
252876	22619
225467	68420
75311	71904
244329
52036
68385
66091
53620
68473
75617
66075
11861
11433
28042
71711
70122
11876
109229
108958
235459
19082
17168
68861
20931
102278
12494
244745
83679
97130
108927
77877
235040
108101
78653
228602
233877
194401
272589
20135
53869
99887
84585
272396
218341
218914
233280
14026
21945
70827
27392
69727
432486
52150
66528
17199
13401
277396
107975
56454
338523
15467
98258
236899
108961
243912
11979
56699
20617
56876
72736
22333
223723
68183
320411
57753
105787
237400
231801
15132
242083
66548
67623
14755
226781
13178
52639
231912
19015
68053
271842
319574
56455
70661
77697
214498
69694
21778
329514
20509
69051
11520
17872
17907
26889
66355
13601
20597
67898
14570
15126
56228
19252
12144
56744
27280
66124
19341
23925
16548
56513
12984
13197
24057
14296
53625
22284
11518
66204
23802
18618
16414
17997
12798
229906
233016
353156
106407
20698
74498
11656
67604
63959
69922
99375
67379
72461
50884
30841
230979
22042
56401
74315
68612
73102
72514
67459
74769
73293
109245
67434
23882
107272
209837
217125
227446
230125
72552
214230
101565
225995
68166
11772
320456
320541
11652
381318
212919
329727
231583
78177
380753
109050
224840
67091
433632
13829
67326
217779
109689
218613
14287
69076

## Sheet: References
Ref #
1	Pevny L, et al. (1995) Development of hematopoietic cells lacking transcription factor GATA-1.
	Dev. 121, 163-172.
2	Ito E, et al. (1993) Erythroid transcription factor GATA-1 is abundantly transcribed in mouse testis
	Nature 362, 466-468
3	Viosin V, et al. (2010) Gene profiling of the erythro- and megakaryoblastic leukaemias induced by the Graffi murine retrovirus
	BMC Medical Genomics 2010, 3:2
4	Iwasaki H, et al. (2003) GATA-1 converts lymphoid and myelomonocytic progenitors into the megkaryocyte/eythrocyte lineages
	Immunity 19, 451-462.
5	Shivdasani R.A. et al. A lineage-selective knockout establishes the critical role of transcription factor GATA-1 in megakaryocyte growth and platelet development.
	EMBO J. 16, 3965-3973 (1997).
6	Gekas C. et al. The placenta is a niche for hematopoietic stem cells.
	Dev. Cell. 8, 365-375 (2005).
7	Fujiawra Y, et al. (2003) Functional overlap of GATA-1 and GATA-2 in primitive hematopoietic development
	Blood 103, 583-585
8	Welch JJ, et al. (2004) Global regulation of eryhtroid gene expression by transcription factor GATA-1
	Blood 104, 3136-3147.
9	Diwan A, et al. (2007) Unrestrained erythroblast development in Nix -/- mice reveals a mechanism for apoptotic modulation of erythropoiesis
	Proc Nat Acad Sci 104, 6794-6799
10	Arinobu Y, et al. (2007) Reciprocal activation of GATA-1 and PU.1 marks initial specification of hematopoietic stem cells into myeloerythroid and myelolymphoid lineages.
	Cell Stem Cell 1, 416-427.
11	Vannucchi AM, et al. (2001) Accentuated response to phenylhydrazine and erythropoietin in mice genetically impaired for their GATA-1 expression (GATA-1low mice)
	Blood 97, 3040-3050.
