# Supplementary material for: ChIP-PED enhances the analysis of ChIP-seq and ChIP-chip data
Source: Bioinformatics. 2013 Mar 1;29(9):1182–9. doi: 10.1093/bioinformatics/btt108 (PMC3658457; doi:10.1093/bioinformatics/btt108)
Supplement: Supplementary Data [file supp_btt108_SuppTable_S5.xlsx]

## Sheet: README
This file contains the STAT1 ChIP-PED analysis results.
STAT1 GPL96 is the ranked output specifying the sample types that are predicted to be enriched with TF+TG+ activity
in a gene compendium of microarray samples from the Affymetrix GPL96 platform.
The expression cutoffs for both TF and TG are chosen to correspond to a p-value of 0.1 based on a fitted normal distribution.
Only the TF+TG+ samples from tissue types significant at a Bonferroni-corrected p-value of 0.05 are shown.
	Active - Samples that are above the TF+ and TG+ expression cutoff
	Total - Total number of the sample type in the compendium
	FoldChange - Propotion of TF+TG+ samples for each sample type out of total samples for the sample type over proportion of TF+TG+ samples in the entire compendium
	Adj.Pvalue - P-values from Fisher's exact test after applying a Bonferroni correction
	Sample Type (i.e. biological context) - Tissue, cell, and condition information for the sample extracted from GEO
	Experiment ID - GSE series number(s) corresponding to the sample type
	Pattern - TF is transcription factor, TG is target genes, + and - correspond to high or low expression respectively
	Functional - Reference number for experimental validation of prediction in a literature search
	Suggested - Reference number for suggested support of prediction in a literature search
	Unrelated - Indicates whether the prediction is related to the cell types used to contruct the target genes
Functional validations require experimental data from the same biological context demonstrating observable changes in phenotype or
TF-binding and changes in expression of target genes of the TF when the expression of the TF is perturbed.
Suggested predictions require other lines of indirect evidence.
(e.g. experiments demonstrating prescence of TF protein).
References are the studies that provide supporting evidence for the sample type predictions.
STAT1 Target Genes contain the activated (positive) and repressed (negative) target genes listed by EntrezID.
The STAT1 target genes are extracted from a list of known functional STAT1 binding sites
defined in a STAT1 ChIP-seq study (GSE15353).
STAT1 TF+ GPL96 is the ranked output specifying the sample types that are predicted to be enriched with TF+ only activity
STAT1 TG+ GPL96 is the ranked output specifying the sample types that are predicted to be enriched with TG+ only activity
STAT1 Median TF+TG+ GPL96 is the ranked output specifying the sample types that are predicted to be enriched with TF+TG+ activity
using the median TF expression and TG activity.
STAT1 ChIPPEDeda Results contain the analysis output of the follow-up detailed analysis of STAT1 function
from the sample types in GSE7123.

## Sheet: STAT1 TF+TG+ GPL96
Rank	Active	Total	FoldChange	Adj.Pvalue	SampleType	ExperimentID	Pattern	Functional	Suggested	Unrelated
1	49	59	13.969	1.89e-48	PBMC:hepatitis C, day 1	GSE7123	TF+TG+	1		Y
2	46	59	13.115	6.36e-43	PBMC:hepatitis C, day 2	GSE7123	TF+TG+	1		Y
3	49	106	7.833	1.06e-29	blood:SLE	GSE11907;GSE11908;GSE11909	TF+TG+		2
4	32	54	9.958	3.01e-23	PBMC:hepatitis C, day 14	GSE7123	TF+TG+	1		Y
5	32	60	8.979	2.87e-21	PBMC:hepatitis C, day 7	GSE7123	TF+TG+	1		Y
6	27	52	8.722	2.82e-17	PBMC:hepatitis C, day 28	GSE7123	TF+TG+	1		Y
7	15	21	11.694	8.27e-12	muscle:JDM	GSE3307	TF+TG+		3
8	12	16	12.118	1.64e-09	skeletal muscle:skeletal muscle, long duration	GSE11971	TF+TG+		3
9	12	17	11.445	5.28e-09	PBMC:experimental malaria-infected	GSE5418	TF+TG+		5
10	12	18	10.843	1.5e-08	PBMC:InfluenzaA	GSE6269	TF+TG+	4		Y
11	12	38	5.282	0.000739	PBMC:PBMCs from SLE patient.	GSE8650	TF+TG+		2
12	7	18	6.347	0.0314	T cells:expanded	GSE13496	TF+TG+	-	-

## Sheet: STAT1 TF+ GPL96
Rank	Active	Total	FoldChange	Adj.Pvalue	SampleType	ExperimentID	Pattern	Functional	Suggested
1	49	59	8.674	3.81e-38	PBMC:hepatitis C, day 1	GSE7123	TF+	1
2	48	59	8.498	1.71e-36	PBMC:hepatitis C, day 2	GSE7123	TF+	1
3	52	106	5.161	4.66e-23	blood:SLE	GSE11907;GSE11908;GSE11909	TF+		2
4	38	60	6.62	8.13e-22	PBMC:hepatitis C, day 7	GSE7123	TF+	1
5	34	54	6.572	3.19e-19	PBMC:hepatitis C, day 14	GSE7123	TF+	1
6	18	18	10.096	2.33e-16	T cells:expanded	GSE13496	TF+	-	-
7	29	52	5.82	4.07e-14	PBMC:hepatitis C, day 28	GSE7123	TF+	1
8	16	18	8.98	3.44e-12	optic nerve head astrocytes:normal	GSE9939;GSE9963	TF+	-	-
9	16	21	7.755	3.48e-10	muscle:JDM	GSE3307	TF+		3
10	13	17	7.712	5.53e-08	PBMC:experimental malaria-infected	GSE5418	TF+		5
11	12	15	8.013	1.24e-07	lympoblastoid cell lines:Genotype: DNMT 3B wild type and mutation;normal	GSE9499	TF+		6
12	13	18	7.306	1.82e-07	PBMC:InfluenzaA	GSE6269	TF+	4
13	12	16	7.542	4.54e-07	skeletal muscle:skeletal muscle, long duration	GSE11971	TF+		3
14	55	249	2.336	9.59e-07	B cell:lymphoma	GSE4475;GSE10172	TF+	-	-
15	42	198	2.242	0.000286	breast:tumor lymph node-negative	GSE7390	TF+	-	-
16	6	6	9.23	0.000531	pbmc:PHA-activated	GSE10631	TF+		7
17	40	200	2.115	0.00258	breast:tumor node-negative	GSE11121	TF+	-	-
18	14	38	3.831	0.00343	PBMC:PBMCs from SLE patient.	GSE8650	TF+		2

## Sheet: STAT1 TG+ GPL96
Rank	Active	Total	FoldChange	Adj.Pvalue	SampleType	ExperimentID	Pattern	Functional	Suggested
1	57	59	9.887	3.03e-53	PBMC:hepatitis C, day 1	GSE7123	TG+	1
2	54	59	9.368	8.66e-47	PBMC:hepatitis C, day 2	GSE7123	TG+	1
3	70	106	6.807	5.58e-43	blood:SLE	GSE11907;GSE11908;GSE11909	TG+		2
4	39	54	7.386	1.88e-25	PBMC:hepatitis C, day 14	GSE7123	TG+	1
5	40	60	6.829	5.26e-24	PBMC:hepatitis C, day 7	GSE7123	TG+	1
6	35	52	6.88	5.2e-21	PBMC:hepatitis C, day 28	GSE7123	TG+	1
7	41	79	5.337	1.08e-18	T cell and monocytes:unknown	GSE2328	TG+	-	-
8	16	17	9.291	5.78e-13	PBMC:experimental malaria-infected	GSE5418	TG+		5
9	17	21	8.074	1.46e-11	muscle:JDM	GSE3307	TG+		3
10	14	16	8.615	4.12e-10	skeletal muscle:skeletal muscle, long duration	GSE11971	TG+		3
11	14	18	7.708	8.73e-09	PBMC:InfluenzaA	GSE6269	TG+	4
12	20	38	5.354	1.86e-08	PBMC:PBMCs from SLE patient.	GSE8650	TG+		2
13	12	14	8.379	3.45e-08	whole blood:GRP	GSE2888	TG+	-	-
14	7	8	8.192	0.000421	blood:endotoxin 24 hours	GSE3284	TG+	-	-
15	7	8	8.192	0.000421	blood:endotoxin 9 hours	GSE3284	TG+	-	-
16	6	7	7.917	0.00385	blood:endotoxin 2 hours	GSE3284	TG+	-	-
17	6	7	7.917	0.00385	blood:endotoxin 4 hours	GSE3284	TG+	-	-
18	6	7	7.917	0.00385	blood:endotoxin 6 hours	GSE3284	TG+	-	-

## Sheet: STAT1 Median TF+TG+ GPL96
Rank	Active	Total	FoldChange	Adj.Pvalue	SampleType	ExperimentID	Pattern	Functional	Suggested
1	53	59	14.118	5.99e-55	PBMC:hepatitis C, day 1	GSE7123	TF+TG+	1
2	51	59	13.586	7.72e-51	PBMC:hepatitis C, day 2	GSE7123	TF+TG+	1
3	57	106	8.513	5.63e-38	blood:SLE	GSE11907;GSE11908;GSE11909	TF+TG+		2
4	34	54	9.887	4.22e-25	PBMC:hepatitis C, day 14	GSE7123	TF+TG+	1
5	35	60	9.176	3.02e-24	PBMC:hepatitis C, day 7	GSE7123	TF+TG+	1
6	28	52	8.452	9.4e-18	PBMC:hepatitis C, day 28	GSE7123	TF+TG+	1
7	15	21	10.93	2.26e-11	muscle:JDM	GSE3307	TF+TG+		3
8	12	16	11.327	3.67e-09	skeletal muscle:skeletal muscle, long duration	GSE11971	TF+TG+		3
9	12	18	10.135	3.33e-08	PBMC:InfluenzaA	GSE6269	TF+TG+	4
10	16	38	6.575	2.2e-07	PBMC:PBMCs from SLE patient.	GSE8650	TF+TG+		2
11	11	17	9.811	3.6e-07	PBMC:experimental malaria-infected	GSE5418	TF+TG+		5
12	8	18	6.774	0.00434	T cells:expanded	GSE13496	TF+TG+	-	-

## Sheet: STAT1 Target Genes
Activated (+) TGs	Negative (-) TGs
9636
2537
2633
1435
103
3433
3434
8519
10410
4938
2353
7453
3669
4261
9961
6347
3383
958
3572
3659
3133
629
6890

## Sheet: STAT1 ChIPPEDeda Results
ChIP-PED STAT1 Analysis Results
Active	Total	Prop.Active	Adj.Pvalue	SampleType	ExperimentID	Pattern
2	59	0.034	1	PBMC:healthy	GSE7123	TF+TG+
49	59	0.831	5.3e-48	PBMC:hepatitis C, day 1	GSE7123	TF+TG+
46	59	0.78	1.64e-42	PBMC:hepatitis C, day 2	GSE7123	TF+TG+
32	60	0.533	5.06e-21	PBMC:hepatitis C, day 7	GSE7123	TF+TG+
32	54	0.593	5.36e-23	PBMC:hepatitis C, day 14	GSE7123	TF+TG+
27	52	0.519	4.47e-17	PBMC:hepatitis C, day 28	GSE7123	TF+TG+
STAT1 E_TF and A_TG Summary Table
	Sample Count	Mean_ETF	Sd_ETF	Mean_ATG	Sd_ATG
PBMC:healthy	59	0.614763	0.413018	0.36541	0.169786
PBMC:hepatitis C, day 28	52	1.27466	0.579828	0.73612	0.241743
PBMC:hepatitis C, day 14	54	1.24922	0.543553	0.768526	0.227378
PBMC:hepatitis C, day 7	60	1.29692	0.602334	0.742811	0.272073
PBMC:hepatitis C, day 2	59	1.70892	0.547357	1.0644	0.247767
PBMC:hepatitis C, day 1	59	1.83801	0.546675	1.1671	0.262037
STAT1 T-test Results
T-statistic (E_TF \ A_TG)*	PBMC:healthy	PBMC:hepatitis C, day 28	PBMC:hepatitis C, day 14	PBMC:hepatitis C, day 7	PBMC:hepatitis C, day 2	PBMC:hepatitis C, day 1
PBMC:healthy	0	9.23194	10.6009	9.0938	17.8754	19.7221
PBMC:hepatitis C, day 28	6.82203	0	0.710326	0.137795	7.0564	9.01088
PBMC:hepatitis C, day 14	6.93799	-0.232807	0	-0.549354	6.61941	8.65407
PBMC:hepatitis C, day 7	7.21542	0.199011	0.444421	0	6.74351	8.66531
PBMC:hepatitis C, day 2	12.2566	4.04189	4.47569	3.90619	0	2.18749
PBMC:hepatitis C, day 1	13.7136	5.24628	5.73598	5.13301	1.28175	0
P-values (E_TF \ A_TG)*	PBMC:healthy	PBMC:hepatitis C, day 28	PBMC:hepatitis C, day 14	PBMC:hepatitis C, day 7	PBMC:hepatitis C, day 2	PBMC:hepatitis C, day 1
PBMC:healthy	1	9.56746e-19	1.06246e-24	3.44293e-18	6.60208e-70	5.01713e-85
PBMC:hepatitis C, day 28	3.23154e-10	1	1	1	6.15142e-11	7.35892e-18
PBMC:hepatitis C, day 14	1.43183e-10	1	1	1	1.29828e-09	1.78908e-16
PBMC:hepatitis C, day 7	1.9356e-11	1	1	1	5.56568e-10	1.62101e-16
PBMC:hepatitis C, day 2	5.57345e-33	0.00190876	0.000274188	0.00337553	1	1
PBMC:hepatitis C, day 1	3.0316e-41	5.58733e-06	3.49022e-07	1.02652e-05	1	1
T-test and p-value results for top right half is for A_TG, and bottom left half is for E_TF.
E.g., the top right corner, 19.72, is the t-statistic for testing the difference in mean A_TG for PBMC:hepatitis C, day 1 compared to PBMC:healthy.
Similarly, the bottom left corner, 13.71, is the t-statistic for testing the difference in mean E_TF for PBMC:hepatitis C, day 1 compared to PBMC:healthy.
Values are also depicted in a heat map (Supplementary Figure SX).
Raw E_TF and A_TG values are not reported here, but are also generated as output.

## Sheet: References
Ref #
1	Lin W, et al. (2005) Hepatitis C virus expression suprresses interferon signaling by degrading STAT1.
	Gastroenterology, 128, 1034-1041.
2	Dong J, et al. (2007) Activation of the STAT1 signaling pathway in lupus nephritis in MRL/lpr mice.
	Lupus, 16, 101-109
3	Illa I, et al. (1997) Signal transducer and activator of transcription 1 in human muscle: implications in inflammatory myopathies
	Am J Pathol. 151, 81-88.
4	Garcia-Sastre A. et al. (1998) The role of interferon in influenza virus tissue tropism.
	J. Virol. 72, 8550-8558
5	Findlay EG, et al. (2010) Essential role for IL-27 receptor signaling in prevention of Th1-mediated immunopathology during malaria infection.
	J Immunol. 185, 2482-2492.
6	Weber-Nordt RM, et al. (1996) Constitutive activation of STAT proteins in primary lymphoid and myeloid leukemia cells in Epstein-Barr virus (EBV)-related lymphoma cell lines.
	Blood 88, 809-816.
7	Epling-Burnette PK, et al. (2001) Inhibition of STAT3 signaling leads to apoptosis of leukemic large granular lymphocytes and decreased Mcl-1 expression.
	J Clin Invest. 107, 351-362.
