# Supplementary material for: ChIP-PED enhances the analysis of ChIP-seq and ChIP-chip data
Source: Bioinformatics. 2013 Mar 1;29(9):1182–9. doi: 10.1093/bioinformatics/btt108 (PMC3658457; doi:10.1093/bioinformatics/btt108)
Supplement: Supplementary Data [file supp_btt108_SuppTable_S6.xlsx]

## Sheet: README
This file contains the Jarid2 ChIP-PED analysis results.
Jarid2 GPL1261 is the ranked output specifying the sample types that are predicted to be enriched with TF+TG+ activity
in a gene compendium of microarray samples from the Affymetrix GPL1261 platform.
The expression cutoffs for both TF and TG are chosen to correspond to a p-value of 0.1 based on a fitted normal distribution.
Only the TF+TG+ samples from tissue types significant at a Bonferroni-corrected p-value of 0.05 are shown.
	Active - Samples that are above the TF+ and TG+ expression cutoff
	Total - Total number of the sample type in the compendium
	FoldChange - Propotion of TF+TG+ samples for each sample type out of total samples for the sample type over proportion of TF+TG+ samples in the entire compendium
	Adj.Pvalue - P-values from Fisher's exact test after applying a Bonferroni correction
	Sample Type (i.e., biological context) - Tissue, cell, and condition information for the sample extracted from GEO
	Experiment ID - GSE series number(s) corresponding to the sample type
	Pattern - TF is transcription factor, TG is target genes, + and - correspond to high or low expression respectively
	Functional - Reference number for experimental validation of prediction in a literature search
	Suggested - Reference number for suggested support of prediction in a literature search
	Unrelated - Indicates whether the prediction is related to the cell types used to contruct the target genes
Functional validations require experimental data from the same biological context demonstrating observable changes in phenotype or
TF-binding and changes in expression of target genes of the TF when the expression of the TF is perturbed.
Suggested predictions require other lines of indirect evidence.
(e.g. experiments demonstrating prescence of TF protein).
References are the studies that provide supporting evidence for the sample type predictions.
Jarid2 Target Genes contain the activated (positive) and repressed (negative) target genes listed by EntrezID.
The target genes for Jarid2 are constructed by intersecting ChIP-seq data in LF2 ES cells
with gene expression profiles after Jarid2 knockout in ES cells (GSE18776, GSE19165).
Jarid2 TF+ GPL1261 is the ranked output specifying the sample types that are predicted to be enriched with TF+ only activity
Jarid2 TG+ GPL1261 is the ranked output specifying the sample types that are predicted to be enriched with TG+ only activity
Jarid2 Median TF+TG+ GPL1261 is the ranked output specifying the sample types that are predicted to be enriched with TF+TG+ activity
using the median TF expression and TG activity.

## Sheet: Jarid2 TF+TG+ GPL1261
Rank	Active	Total	FoldChange	Adj.Pvalue	SampleType	ExperimentID	Pattern	Functional	Suggested	Unrelated
1	16	20	25.743	1.38e-18	inner cell mass cell:Gene expression data from single ICM cells (E3.5)	GSE4307;GSE4309	TF+TG+	5		N
2	12	12	31.207	5.24e-16	embryonic stem cells:R-1, Undifferentiated Mouse Embryonic stem cells; Fractionated Polysomal RNA	GSE9563	TF+TG+	1		N
3	10	12	26.019	4.11e-11	embryoid bodies:R-1, Differentiated day-5 Embryoid bodies from mouse ESCs; Fractionated Polysomal RNA	GSE9563	TF+TG+	-	-
4	10	13	24.161	1.73e-10	embryonic stem cells:normal	GSE10476;GSE10573;GSE10553;GSE10610;GSE10806;GSE9954	TF+TG+	1		N
5	8	8	30.089	8.05e-10	E14tg2a cells:normal	GSE4308;GSE4309	TF+TG+	1		N
6	6	6	29.05	9.72e-07	ES cells:Ezh2-null ES cells at day 0 (undifferentiated)	GSE12982	TF+TG+	-	-
7	6	6	29.05	9.72e-07	F9 cells:normal	GSE10606;GSE8431	TF+TG+	-	-
8	5	5	28.271	3.35e-05	E14TG2a mouse embroyonic stem cells:Nanog RNAi	GSE4189	TF+TG+	-	-
9	5	5	28.271	3.35e-05	E14TG2a mouse embroyonic stem cells:Parental vector, pSUPER-puro	GSE4189	TF+TG+	1		N
10	4	4	27.18	0.00115	blastocyst:Blastocysts derived from 8-cell embryos that were incubated in calcium-magnesium free medium and subjected to acid Tyrode's treatment	GSE11206	TF+TG+		5
11	4	4	27.18	0.00115	blastocyst:Blastocysts derived from 8-cell embryos that were not treated	GSE11206	TF+TG+		5
12	4	4	27.18	0.00115	blastocyst cultured in Ca2+ free medium:Gene expression data from mouse blastocyst cultured in Ca free medium	GSE11687	TF+TG+		5
13	4	4	27.18	0.00115	blastocyst:normal	GSE11687	TF+TG+		5
14	4	4	27.18	0.00115	blastocyst treated by 20 Ca2+ pulses:Gene expression data from mouse blastocyst treated by 20 pulses	GSE11687	TF+TG+		5
15	4	4	27.18	0.00115	embryonic stem cell E14:normal	GSE8128	TF+TG+	1		N
16	4	4	27.18	0.00115	ES cells:Ctr9 esiRNA day4	GSE12078	TF+TG+	-	-
17	4	4	27.18	0.00115	ES cells:Ezh2-null ES cells at day 2 of LIF withdrawal	GSE12982	TF+TG+	-	-
18	4	4	27.18	0.00115	ES cells:LUC esiRNA day4	GSE12078	TF+TG+	1		N
19	4	4	27.18	0.00115	iPS Clone:iPS Clone	GSE14012	TF+TG+	3		Y
20	4	5	22.65	0.00562	ES cells:Eed-null ES cells at day 0 (undifferentiated)	GSE12982	TF+TG+	-	-
21	3	3	25.544	0.0393	blastocyst:Blastocysts derived from 8-cell embryos that were subjected to embryo biopsy	GSE11206	TF+TG+		5
22	3	3	25.544	0.0393	E14Tg2 embryonic stem cells:mES were transfected with Brg shRNA pLKO-based constructs (Open Biosystems), selected with puromycin for 72 hours to remove non-transfectants, and harvested at 96hours for microarray analysis	GSE14344	TF+TG+	-	-
23	3	3	25.544	0.0393	E14Tg2 embryonic stem cells:mES were transfected with GFP shRNA (control) pLKO-based constructs (Open Biosystems), selected with puromycin for 72 hours to remove non-transfectants, and harvested at 96hours for microarray analysis	GSE14344	TF+TG+	1		N
24	3	3	25.544	0.0393	embryoid bodies:R-1, Differentiated day-5 Embryoid bodies from mouse ESCs	GSE9563	TF+TG+	-	-
25	3	3	25.544	0.0393	embryonic stem cell:ES cells deficient of Dicer_date of analysis 16082006	GSE7141	TF+TG+		1
26	3	3	25.544	0.0393	embryonic stem cell:ES cells heterozygous for Dicer_date of analysis 16082006	GSE7141	TF+TG+	1		N
27	3	3	25.544	0.0393	embryonic stem cells:D3-pOct4 cells cultured in the absence of LIF were grown for 7 days, maintaining the conditions of the treatment everyday.	GSE13235	TF+TG+	-	-
28	3	3	25.544	0.0393	embryonic stem cells:D3-pOct4 cells cultured in the absence of LIF with 2M of DETA/NO were grown for 7 days, maintaining the conditions of the treatment everyday.	GSE13235	TF+TG+	-	-
29	3	3	25.544	0.0393	embryonic stem cells:Embryonic stem cell transfected with miR-290 cluster	GSE8503	TF+TG+		1
30	3	3	25.544	0.0393	embryonic stem cells:Embryonic stem cell transfected with siRL	GSE8503	TF+TG+	1		N
31	3	3	25.544	0.0393	embryonic stem cells:mouse embryonic stem cells	GSE6933	TF+TG+	1		N
32	3	3	25.544	0.0393	embryonic stem cells:R-1, Undifferentiated Mouse Embryonic stem cells	GSE9563	TF+TG+	1		N
33	3	3	25.544	0.0393	ES cells:E14tg1 wild-type ES cells at day 0 (undifferentiated)	GSE12982	TF+TG+	1		N
34	3	3	25.544	0.0393	F9 cells:F9 RAR gamma knock out cells	GSE8431	TF+TG+	-	-
35	3	3	25.544	0.0393	F9 cells:F9 RAR gamma knock out cells after RA treatment	GSE8431	TF+TG+	-	-
36	3	3	25.544	0.0393	F9 cells:F9 wild type cells after RA treatment	GSE8431	TF+TG+	-	-
37	3	3	25.544	0.0393	induced pluripotent cells:iPS cells 2 factors	GSE10806	TF+TG+	3		Y
38	3	3	25.544	0.0393	induced pluripotent cells:iPS cells 4 factors	GSE10806	TF+TG+	3		Y
39	3	3	25.544	0.0393	induced pluripotent stem cells:Induced pluripotent stem (iPS) cells from mouse neural stem cells (NSCs). Strain: Oct4-eGFP transgenic OG2 Rosa26 neo/lacZ mice (Do and Schler, Stem Cells 22, 941-949, 2004) crossed with ICR females.	GSE12499	TF+TG+	3		Y
40	3	3	25.544	0.0393	PUER cells:Gene expression data from PU-ER cells without expression of PU.1.	GSE13125	TF+TG+	-	-
41	3	3	25.544	0.0393	V6.5 embryonic stem cells:normal	GSE8024	TF+TG+	1		N

## Sheet: Jarid2 TF+ GPL1261
Rank	Active	Total	FoldChange	Adj.Pvalue	SampleType	ExperimentID	Pattern	Functional	Suggested
1	20	20	11.197	4.94e-19	inner cell mass cell:Gene expression data from single ICM cells (E3.5)	GSE4307;GSE4309	TF+	5
2	13	13	10.942	1.76e-11	embryonic stem cells:normal	GSE10476;GSE10573;GSE10553;GSE10610;GSE10776;GSE10806;GSE9954	TF+	1
3	12	12	10.883	2.09e-10	embryonic stem cells:R-1, Undifferentiated Mouse Embryonic stem cells; Fractionated Polysomal RNA	GSE9563	TF+	1
4	11	12	9.983	2.76e-08	kidney:Strain: CD-1;Pool size: Approx 50 sections from 5 kidneys;sex: unknown;Developmental stage: E11.5;Theiler stage:19;Somite count: NA;Developmental landmark: NA	GSE6290	TF+	-	-
5	10	10	10.734	2.96e-08	cortex:gfp pos. sorted cells from 3 disected e14.5 cortecies;Treatment, type=wait	GSE5817	TF+	-	-
6	10	12	9.082	1.67e-06	embryoid bodies:R-1, Differentiated day-5 Embryoid bodies from mouse ESCs; Fractionated Polysomal RNA	GSE9563	TF+	-	-
7	8	8	10.517	4.16e-06	E14tg2a cells:normal	GSE4308;GSE4309	TF+	1
8	7	7	10.369	4.92e-05	ovary:tumor	GSE5987	TF+	-	-
9	6	6	10.177	0.000581	cortex:gfp pos. sorted cells from 3 disected e14.5 ganglionic eminences;Treatment, type=wait	GSE5817	TF+	-	-
10	6	6	10.177	0.000581	ES cells:Ezh2-null ES cells at day 0 (undifferentiated)	GSE12982	TF+	-	-
11	6	6	10.177	0.000581	F9 cells:normal	GSE10606;GSE8431	TF+	-	-
12	6	6	10.177	0.000581	follicle-derived parthenogenetic embryonic stem cells:normal	GSE10776	TF+	-	-
13	10	20	5.622	0.00247	kidney:Strain: CD-1;Pool size: Approx 50 sections from 5 kidneys;sex: unknown;Developmental stage: E15.5;Theiler stage:23;Somite count: NA;Developmental landmark: NA	GSE6290	TF+	-	-
14	5	5	9.923	0.00685	E14TG2a mouse embroyonic stem cells:Nanog RNAi	GSE4189	TF+	-	-
15	5	5	9.923	0.00685	E14TG2a mouse embroyonic stem cells:Parental vector, pSUPER-puro	GSE4189	TF+	1
16	5	5	9.923	0.00685	ES cells:Eed-null ES cells at day 0 (undifferentiated)	GSE12982	TF+	-	-
17	5	5	9.923	0.00685	heart E9.5:Genotype: Gata4 flox/flox; Nkx2-5 cre/+	GSE9652	TF+	-	-
18	5	5	9.923	0.00685	kidney:Strain: CD-1;Pool size: Approx 50 sections from 5 kidneys;sex: unknown;Developmental stage: E12.5;Theiler stage:20;Somite count: NA;Developmental landmark: NA	GSE6290	TF+	-	-
19	5	5	9.923	0.00685	oocyte:CTCF-depleted oocyte	GSE11664	TF+	-	-
20	5	5	9.923	0.00685	oocyte:normal	GSE11664	TF+	-	-
21	5	5	9.923	0.00685	renal vesicle E12.5:normal	GSE7257	TF+	-	-
22	5	5	9.923	0.00685	testes:Strain: CD-1;Pool size: 2;sex: M;Developmental stage: gd 11;Theiler stage:18;Somite count: NA;Developmental landmark: NA	GSE4818	TF+	-	-
23	5	5	9.923	0.00685	Th17 cells:T lymphocyte stimulated with PMA and ionomycine	GSE9316	TF+	-	-
24	5	6	8.505	0.0382	CD4+ T cells:CD4+ T lymphocyte	GSE9316	TF+	-	-

## Sheet: Jarid2 TG+ GPL1261
Rank	Active	Total	FoldChange	Adj.Pvalue	SampleType	ExperimentID	Pattern	Functional	Suggested
1	16	20	11.669	5.33e-13	inner cell mass cell:Gene expression data from single ICM cells (E3.5)	GSE4307;GSE4309	TG+	5
2	12	12	14.157	8.47e-12	embryonic stem cells:R-1, Undifferentiated Mouse Embryonic stem cells; Fractionated Polysomal RNA	GSE9563	TG+	1
3	11	12	12.983	1.49e-09	embryoid bodies:R-1, Differentiated day-5 Embryoid bodies from mouse ESCs; Fractionated Polysomal RNA	GSE9563	TG+	-	-
4	21	50	6.3	1.6e-09	B cells:Lymphoma from Em-myc transgenic mouse	GSE7897	TG+	-	-
5	12	17	10.224	3.87e-08	single cell from lineage-restricted PGC precursors at Late-Streak/0-Bud stage(Blimp1+, Oct4+):Gene expression data from single lineage-restricted PGC precursors (Late-Streak/0-Bud stage)	GSE11128	TG+	-	-
6	9	10	12.571	3e-07	CMPs:normal	GSE10627	TG+	-	-
7	8	8	13.669	4.94e-07	E14tg2a cells:normal	GSE4308;GSE4309	TG+	1
8	7	7	13.471	7.64e-06	Single cell from posterior epiblast at pre-streak stage(Oct4+, T+):Gene expression data from single posterior epiblast cells (pre-streak)	GSE11128	TG+	-	-
9	9	13	9.877	1.8e-05	embryonic stem cells:normal	GSE10476;GSE10573;GSE10553;GSE10806;GSE9954	TG+	1
10	7	8	11.975	5.77e-05	CMPs:Mll-AF9 knock-in, C57/BL6, 6-8 weeks old	GSE10627	TG+	-	-
11	7	8	11.975	5.77e-05	E14tg2a cells:10 pg amplified	GSE4308;GSE4309	TG+	1
12	7	8	11.975	5.77e-05	single cell from primordial germ cell (PGCs) at Early head fold stage(Blimp1+, stella+):Gene expression data from single PGCs (Early head fold stage)	GSE11128	TG+	-	-
13	6	6	13.217	0.000118	c-kit+ Gr1+ Mac1- myeloblasts:normal	GSE13693;GSE13796	TG+	-	-
14	6	6	13.217	0.000118	ES cells:Ezh2-null ES cells at day 0 (undifferentiated)	GSE12982	TG+	-	-
15	6	6	13.217	0.000118	F9 cells:normal	GSE10606;GSE8431	TG+	-	-
16	6	7	11.565	0.00078	single cell from lineage-restricted PGC precursors at Early/Mid-Streak stage(Blimp1+, Oct4+):Gene expression data from single lineage-restricted PGC precursors (Early/Mid-Streak stage)	GSE11128	TG+	-	-
17	5	5	12.878	0.00182	E14TG2a mouse embroyonic stem cells:Nanog RNAi	GSE4189	TG+	-	-
18	5	5	12.878	0.00182	E14TG2a mouse embroyonic stem cells:Parental vector, pSUPER-puro	GSE4189	TG+	1
19	5	5	12.878	0.00182	lymphoma:Gene expression data from nodal B-NHL of lMYC mouse	GSE9249	TG+	-	-
20	5	5	12.878	0.00182	Mll-AF9 leukemia cells:shRNA transduced	GSE14101	TG+	-	-
21	6	8	10.28	0.00295	single cell from primordial germ cell (PGCs) at Early-/Mid-bud stage (Blimp1+, stella+):Gene expression data from single PGCs (Early/Mid bud stage)	GSE11128	TG+	-	-
22	4	4	12.402	0.0279	blastocyst:Blastocysts derived from 8-cell embryos that were incubated in calcium-magnesium free medium and subjected to acid Tyrode's treatment	GSE11206	TG+		5
23	4	4	12.402	0.0279	blastocyst:Blastocysts derived from 8-cell embryos that were not treated	GSE11206	TG+		5
24	4	4	12.402	0.0279	blastocyst cultured in Ca2+ free medium:Gene expression data from mouse blastocyst cultured in Ca free medium	GSE11687	TG+		5
25	4	4	12.402	0.0279	blastocyst:normal	GSE11687	TG+		5
26	4	4	12.402	0.0279	blastocyst treated by 20 Ca2+ pulses:Gene expression data from mouse blastocyst treated by 20 pulses	GSE11687	TG+		5
27	4	4	12.402	0.0279	ES cells:Ctr9 esiRNA day4	GSE12078	TG+	-	-
28	4	4	12.402	0.0279	ES cells:Ezh2-null ES cells at day 2 of LIF withdrawal	GSE12982	TG+	-	-
29	4	4	12.402	0.0279	ES cells:LUC esiRNA day4	GSE12078	TG+	1
30	4	4	12.402	0.0279	iPS Clone:iPS Clone	GSE14012	TG+	3
31	4	4	12.402	0.0279	MLL-AF10 leukemic splenocytes:MLL-AF10 leukemic splenocytes, CD117pos	GSE13692;GSE13796	TG+	-	-
32	4	4	12.402	0.0279	thymocytes:double negative thymocytes subset DN3	GSE7784	TG+	-	-
33	4	4	12.402	0.0279	thymocytes:double negative thymocytes subset DN4	GSE7784	TG+	-	-
34	4	4	12.402	0.0279	thymocytes:FACS sorted DN3 thymocytes, PKBalpha-/-	GSE7875	TG+	-	-
35	4	4	12.402	0.0279	thymocytes:FACS sorted DN3 thymocytes, PKBalpha+/+	GSE7875	TG+	-	-
36	4	4	12.402	0.0279	thymocytes:FACS sorted ISP8 thymocytes, PKBalpha-/-	GSE7875	TG+	-	-
37	4	4	12.402	0.0279	thymocytes:FACS sorted ISP8 thymocytes, PKBalpha+/+	GSE7875	TG+	-	-
38	8	20	5.858	0.0307	single cell from BlimpKO Blimp1-null-transcrip-positive, Oct4+ cells at LS/0B:Gene expression data from BlimpKO Blimp1-null-transcrip-positive cell (LS/0B)	GSE11128	TG+	-	-

## Sheet: Jarid2 Median TF+TG+ GPL1261
Rank	Active	Total	FoldChange	Adj.Pvalue	SampleType	ExperimentID	Pattern	Functional	Suggested
1	16	20	25.861	1.28e-18	inner cell mass cell:Gene expression data from single ICM cells (E3.5)	GSE4307;GSE4309	TF+TG+	5
2	12	12	31.351	4.95e-16	embryonic stem cells:R-1, Undifferentiated Mouse Embryonic stem cells; Fractionated Polysomal RNA	GSE9563	TF+TG+	1
3	10	12	26.139	3.92e-11	embryoid bodies:R-1, Differentiated day-5 Embryoid bodies from mouse ESCs; Fractionated Polysomal RNA	GSE9563	TF+TG+	-	-
4	10	13	24.272	1.65e-10	embryonic stem cells:normal	GSE10476;GSE10573;GSE10553;GSE10610;GSE10806;GSE9954	TF+TG+	1
5	8	8	30.227	7.76e-10	E14tg2a cells:normal	GSE4308;GSE4309	TF+TG+	1
6	6	6	29.183	9.45e-07	ES cells:Ezh2-null ES cells at day 0 (undifferentiated)	GSE12982	TF+TG+	-	-
7	6	6	29.183	9.45e-07	F9 cells:normal	GSE10606;GSE8431	TF+TG+	-	-
8	5	5	28.4	3.27e-05	E14TG2a mouse embroyonic stem cells:Nanog RNAi	GSE4189	TF+TG+	-	-
9	5	5	28.4	3.27e-05	E14TG2a mouse embroyonic stem cells:Parental vector, pSUPER-puro	GSE4189	TF+TG+	1
10	5	7	21.3	0.000655	Single cell from posterior epiblast at pre-streak stage(Oct4+, T+):Gene expression data from single posterior epiblast cells (pre-streak)	GSE11128	TF+TG+	-	-
11	4	4	27.304	0.00113	blastocyst:Blastocysts derived from 8-cell embryos that were incubated in calcium-magnesium free medium and subjected to acid Tyrode's treatment	GSE11206	TF+TG+		5
12	4	4	27.304	0.00113	blastocyst:Blastocysts derived from 8-cell embryos that were not treated	GSE11206	TF+TG+		5
13	4	4	27.304	0.00113	blastocyst cultured in Ca2+ free medium:Gene expression data from mouse blastocyst cultured in Ca free medium	GSE11687	TF+TG+		5
14	4	4	27.304	0.00113	blastocyst:normal	GSE11687	TF+TG+		5
15	4	4	27.304	0.00113	blastocyst treated by 20 Ca2+ pulses:Gene expression data from mouse blastocyst treated by 20 pulses	GSE11687	TF+TG+		5
16	4	4	27.304	0.00113	embryonic stem cell E14:normal	GSE8128	TF+TG+	1
17	4	4	27.304	0.00113	ES cells:Ctr9 esiRNA day4	GSE12078	TF+TG+	-	-
18	4	4	27.304	0.00113	ES cells:Ezh2-null ES cells at day 2 of LIF withdrawal	GSE12982	TF+TG+	-	-
19	4	4	27.304	0.00113	ES cells:LUC esiRNA day4	GSE12078	TF+TG+	1
20	4	4	27.304	0.00113	iPS Clone:iPS Clone	GSE14012	TF+TG+	3
21	4	5	22.753	0.00552	ES cells:Eed-null ES cells at day 0 (undifferentiated)	GSE12982	TF+TG+	-	-
22	3	3	25.66	0.0388	blastocyst:Blastocysts derived from 8-cell embryos that were subjected to embryo biopsy	GSE11206	TF+TG+		5
23	3	3	25.66	0.0388	E14Tg2 embryonic stem cells:mES were transfected with Brg shRNA pLKO-based constructs (Open Biosystems), selected with puromycin for 72 hours to remove non-transfectants, and harvested at 96hours for microarray analysis	GSE14344	TF+TG+	-	-
24	3	3	25.66	0.0388	E14Tg2 embryonic stem cells:mES were transfected with GFP shRNA (control) pLKO-based constructs (Open Biosystems), selected with puromycin for 72 hours to remove non-transfectants, and harvested at 96hours for microarray analysis	GSE14344	TF+TG+	1
25	3	3	25.66	0.0388	embryoid bodies:R-1, Differentiated day-5 Embryoid bodies from mouse ESCs	GSE9563	TF+TG+	-	-
26	3	3	25.66	0.0388	embryonic stem cell:ES cells deficient of Dicer_date of analysis 16082006	GSE7141	TF+TG+		1
27	3	3	25.66	0.0388	embryonic stem cell:ES cells heterozygous for Dicer_date of analysis 16082006	GSE7141	TF+TG+	1
28	3	3	25.66	0.0388	embryonic stem cells:D3-pOct4 cells cultured in the absence of LIF were grown for 7 days, maintaining the conditions of the treatment everyday.	GSE13235	TF+TG+	-	-
29	3	3	25.66	0.0388	embryonic stem cells:D3-pOct4 cells cultured in the absence of LIF with 2M of DETA/NO were grown for 7 days, maintaining the conditions of the treatment everyday.	GSE13235	TF+TG+	-	-
30	3	3	25.66	0.0388	embryonic stem cells:Embryonic stem cell transfected with miR-290 cluster	GSE8503	TF+TG+		1
31	3	3	25.66	0.0388	embryonic stem cells:Embryonic stem cell transfected with siRL	GSE8503	TF+TG+	1
32	3	3	25.66	0.0388	embryonic stem cells:mouse embryonic stem cells	GSE6933	TF+TG+	1
33	3	3	25.66	0.0388	embryonic stem cells:R-1, Undifferentiated Mouse Embryonic stem cells	GSE9563	TF+TG+	1
34	3	3	25.66	0.0388	ES cells:E14tg1 wild-type ES cells at day 0 (undifferentiated)	GSE12982	TF+TG+	1
35	3	3	25.66	0.0388	F9 cells:F9 RAR gamma knock out cells	GSE8431	TF+TG+	-	-
36	3	3	25.66	0.0388	F9 cells:F9 RAR gamma knock out cells after RA treatment	GSE8431	TF+TG+	-	-
37	3	3	25.66	0.0388	F9 cells:F9 wild type cells after RA treatment	GSE8431	TF+TG+	-	-
38	3	3	25.66	0.0388	induced pluripotent cells:iPS cells 2 factors	GSE10806	TF+TG+	3
39	3	3	25.66	0.0388	induced pluripotent cells:iPS cells 4 factors	GSE10806	TF+TG+	3
40	3	3	25.66	0.0388	induced pluripotent stem cells:Induced pluripotent stem (iPS) cells from mouse neural stem cells (NSCs). Strain: Oct4-eGFP transgenic OG2 Rosa26 neo/lacZ mice (Do and Schler, Stem Cells 22, 941-949, 2004) crossed with ICR females.	GSE12499	TF+TG+	3
41	3	3	25.66	0.0388	V6.5 embryonic stem cells:normal	GSE8024	TF+TG+	1

## Sheet: Jarid2 Target Genes
Activated (+) TGs	Repressed (-) TGs
50914	11972
50913	18791
67547	14230
18530	12484
56224	16007
94230	16948
76142	12444
14600	24045
22404	12015
79565	20692
20502	13078
112407	11651
21384	56213
13799	15512
23937	94242
93834	57257
18508	18596
20997	18452
57915	93960
20370	11790
16911	16476
18124	12151
18516	15939
22772	12577
26408	16363
14313	78560
80892	16763
16519	66993
14218	12931
64406	57265
94224	105785
23959	18218
22354	22160
18612	57816
22771	12558
19219	15229
76483	15438
21814	18647
65100	94187
26386	17300
192650	18740
14176	68910
234779	12418
20564	18049
20471	22420
11784	14389
20352	66548
14972	15394
20377	15429
77254	11820
622434	53324
75409	22422
72778	50786
56321	15273
228731	20231
238257	12064
268451	106931
94214	18121
20675	19132
320974	19274
320508	23794
104582	18163
433485	18760
627191	24136
58235	19378
386750	14119
74492	12394
68750	56226
12549	22003
70113	16367
11982	21808
29857	12810
58991	56753
18574	22421
240590	12156
60344	16010
16564	232023
107769	108099
101612	218820
108013	213019
75599	66940
68612	12827
218630	19285
11835	319475
21387	210029
12296	102693
231044	74480
241494	20563
114142	18933
	14118
	22410
	12153
	12739
	12826
	18187
	114249
	23945
	11630
	110796
	18491
	72190
	231712
	319520
	66895
	58250
	66873
	20666
	71609
	68027
	70122
	69288
	66609
	15437
	94353
	20204
	99382
	12238
	20677
	68799
	12293
	223435
	108927
	16978
	109284
	12554
	231207
	19085
	230779
	20238
	17261
	224024
	329154
	14299
	13363
	107449
	19092
	320404
	13819
	239719
	234686
	68810
	328365
	319622
	13649
	353310
	269037
	230815
	207521
	22418
	13640
	52065
	216795
	50523
	14362
	320825
	17132
	224454
	328949
	269643
	399558
	21928
	229474
	231470
	242620
	22417
	14051
	14266
	232313
	68794
	16002
	20439
	17965
	98363
	21824
	106564
	56847
	14462
	12977
	13345
	12705
	22762
	19699
	58802
	66970
	19091
	12578
	11504
	225791
	67784
	233328
	16011
	26422
	223254
	69539
	23882
	16909
	16842
	319876
	433938
	16561
	66180
	100604
	230857
	11513
	26927
	627049
	12043
	20271
	11694
	329628
	22409
	19041

## Sheet: References
Ref #
1	Shen X. et al. Jumonji modulates polycomb activity and self-renewal versus differentiation of stem cells.
	Cell 139, 1303-1314 (2009).
2	Landiera D. & Fisher A.G. Inactive yet indispensable: the tale of Jarid2.
	Trends Cell Biol. 21, 74-80 (2011).
3	Zhang Z. et al. PRC2 complexes with JARID2, MTF2, and esPRC2p48 in ES cells to modulate ES cell pluripotency and somatic cell reprogramming.
	Stem Cells 29, 229-240 (2011).
4	Takeuchi, T et al. (2006) Roles of jumonji and jumonji family genes in chromatin regulation and development
	Dev. Dynamics 235, 2449-2459
5	Peng JC, et al. (2009) Jarid2/Jumonji coordinates control of PRC2 enzymatic activity and target gene occupancy in pluripotent cells
	Cell 139, 1290-1302
6	Takeuchi, T et al. (1995) Gene trap capture of a novel mouse gene, jumonji, required for neural tube formation.
	Genes Dev. 9, 1211-1222.
7	Motoyama J, et al. (1997) Organogenesis of the liver, thymus and spleen is affected in jumonji mutant mice.
	Mech Dev. 66, 27-37.
