# Supplementary material for: ChIP-PED enhances the analysis of ChIP-seq and ChIP-chip data
Source: Bioinformatics. 2013 Mar 1;29(9):1182–9. doi: 10.1093/bioinformatics/btt108 (PMC3658457; doi:10.1093/bioinformatics/btt108)
Supplement: Supplementary Data [file supp_btt108_SuppTable_S7.xlsx]

## Sheet: README
This file contains the ESR1 ChIP-PED analysis results.
ESR1 GPL96 is the ranked output specifying the sample types that are predicted to be enriched with TF+TG+ activity
in a gene compendium of microarray samples from the Affymetrix GPL96 platform.
The expression cutoffs for both TF and TG are chosen to correspond to a p-value of 0.1 based on a fitted normal distribution.
Only the TF+TG+ samples from tissue types significant at a Bonferroni-corrected p-value of 0.05 are shown.
	Active - Samples that are above the TF+ and TG+ expression cutoff
	Total - Total number of the sample type in the compendium
	FoldChange - Propotion of TF+TG+ samples for each sample type out of total samples for the sample type over proportion of TF+TG+ samples in the entire compendium
	Adj.Pvalue - P-values from Fisher's exact test after applying a Bonferroni correction
	Sample Type (i.e., biological context) - Tissue, cell, and condition information for the sample extracted from GEO
	Experiment ID - GSE series number(s) corresponding to the sample type
	Pattern - TF is transcription factor, TG is target genes, + and - correspond to high or low expression respectively
	Functional - Reference number for experimental validation of prediction in a literature search
	Suggested - Reference number for suggested support of prediction in a literature search
	Unrelated - Indicates whether the prediction is related to the cell types used to contruct the target genes
Functional validations require experimental data from the same biological context demonstrating observable changes in phenotype or
TF-binding and changes in expression of target genes of the TF when the expression of the TF is perturbed.
Suggested predictions require other lines of indirect evidence.
(e.g. experiments demonstrating prescence of TF protein).
References are the studies that provide supporting evidence for the sample type predictions.
ESR1 Target Genes contain the activated (positive) and repressed (negative) target genes listed by EntrezID.
The ESR1 target genes are constructed by intersecting ChIP-seq data in MCF7 cells treated with estrogen
and gene expression profiles from MCF7 cells before and after treatment with estrogen (GSE14664, GSE11791).
ESR1 TF+ GPL96 is the ranked output specifying the sample types that are predicted to be enriched with TF+ only activity
ESR1 TG+ GPL96 is the ranked output specifying the sample types that are predicted to be enriched with TG+ only activity
ESR1 Median TF+TG+ GPL96 is the ranked output specifying the sample types that are predicted to be enriched with TF+TG+ activity
using the median TF expression and TG activity.
ESR1 ChIA-PET TF+TG+ GPL96 is the ranked output specifying the sample types that are predicted to be enriched with TF+TG+ activity
using ChIA-PET data to define TF-bound genes instead of ChIP-seq in MCF7 cells treated with estrogen from
PMID: 19890323 (SuppTable 1 - Intersection of IHH015F & IHM001F binding sites).
ESR1 ChIA-PET Target Genes contain the activated (positive) and repressed (negative) target genes listed by EntrezID.
The ESR1 ChIA-PET target genes are constructed by intersecting ChIA-PET data in MCF7 cells treated with estrogen and
gene expression profiles from MCF7 cells before and after treatment with estrogen (GSE11791).
* Tamoxifen is known to inhibit ESR1 function, thus it is unclear whether ESR1 is functional in breast tumor treated with tamoxifen.
It is also possible that the tamoxifen did not inhibit ESR1 function in all beast tumor samples.

## Sheet: ESR1 TF+TG+ GPL96
Rank	Active	Total	FoldChange	Adj.Pvalue	SampleType	ExperimentID	Pattern	Functional	Suggested	Unrelated
1	31	33	39.339	1.27e-46	MCF7:DMSO	GSE5258	TF+TG+		6
2	32	273	5.039	2.11e-11	breast:tumor tamoxifen*	GSE12093;GSE6532	TF+TG+	-	-
3	25	198	5.421	3.17e-09	breast:tumor lymph node-negative	GSE7390	TF+TG+	3		N
4	6	8	28.854	3.02e-06	MCF7:control	GSE5258	TF+TG+		6
5	5	5	36.095	4.93e-06	MCF-7:Ad+E2 for 24h	GSE9936	TF+TG+	5		N
6	6	9	25.969	8.89e-06	MCF-7:AdERb+LG for 24h	GSE9936	TF+TG+		5
7	5	6	30.939	2.9e-05	MCF-7:AdERb+E2 for 24h	GSE9936	TF+TG+	5		N
8	19	200	4.08	0.000144	breast:tumor node-negative	GSE11121	TF+TG+	3		N
9	4	4	34.691	0.000216	MCF-7:AdERb+EQ for 24h	GSE9936	TF+TG+		5
10	4	4	34.691	0.000216	MCF-7:AdERb+HG for 24h	GSE9936	TF+TG+	5		N
11	4	4	34.691	0.000216	MCF7:monastrol (.0001 M)	GSE5258	TF+TG+		6
12	4	4	34.691	0.000216	U2OS cells, stably transfected with ER-beta:treated with E2 and TNF	GSE11115	TF+TG+	-	-
13	4	6	24.78	0.00312	MCF-7:Ad+EQ for 24h	GSE9936	TF+TG+		5
14	4	6	24.78	0.00312	MCF-7:Ad+HG for 24h	GSE9936	TF+TG+	5		N
15	3	3	32.586	0.00942	MCF-7:Ad+E2 for 4h	GSE9936	TF+TG+	5		N
16	3	3	32.586	0.00942	MCF-7:Ad+EQ for 4h	GSE9936	TF+TG+		5
17	3	3	32.586	0.00942	MCF-7:AdERb+E2 for 4h	GSE9936	TF+TG+	5		N
18	3	3	32.586	0.00942	MCF-7:AdERb+HG for 4h	GSE9936	TF+TG+	5		N
19	3	3	32.586	0.00942	MCF7:arachidonic acid (.00001 M)	GSE5258	TF+TG+		6
20	3	3	32.586	0.00942	MCF7:ethanol	GSE5258	TF+TG+		6
21	3	3	32.586	0.00942	MCF-7:Human breast cancer cell line treated with 10 nM E2 + 10 ng/ml TNFa for 2h	GSE11467	TF+TG+	3		N
22	3	3	32.586	0.00942	MCF7:LM-1685 (.00001 M)	GSE5258	TF+TG+		6
23	3	3	32.586	0.00942	MCF7:LY-294002 (.00001 M)	GSE5258	TF+TG+		6
24	3	3	32.586	0.00942	MCF7:novobiocin (.0001 M)	GSE5258	TF+TG+		6
25	3	4	26.069	0.037	MCF7:rofecoxib (.00001 M)	GSE5258	TF+TG+		6
26	3	4	26.069	0.037	ssMCF7:DMSO	GSE5258	TF+TG+		6
27	33	688	2.066	0.041	breast:tumor	GSE1456;GSE3494;GSE4922	TF+TG+	3		N
* Tamoxifen is known to inhibit ESR1 function, thus it is unclear whether ESR1 is functional in breast tumor treated with tamoxifen.
It is also possible that the tamoxifen did not inhibit ESR1 function in all beast tumor samples.

## Sheet: ESR1 TF+ GPL96
Rank	Active	Total	FoldChange	Adj.Pvalue	SampleType	ExperimentID	Pattern	Functional	Suggested
1	193	688	3.307	5.74e-53	breast:tumor	GSE1456;GSE3494;GSE4922	TF+	3
2	107	273	4.612	1.19e-42	breast:tumor tamoxifen*	GSE12093;GSE6532	TF+	-	-
3	31	33	10.789	1.27e-28	MCF7:DMSO	GSE5258	TF+		6
4	51	198	3.029	1.82e-10	breast:tumor lymph node-negative	GSE7390	TF+	3
5	12	14	9.507	7.6e-09	reticulocytes:normal	GSE6236	TF+	-	-
6	9	9	10.721	1.66e-07	MCF-7:AdERb+LG for 24h	GSE9936	TF+		5
7	11	14	8.72	3.35e-07	umbilical cord reticulocytes:normal	GSE6236	TF+	-	-
8	26	89	3.42	8.41e-06	breast:cancer	GSE2603	TF+	3
9	7	8	9.289	0.000174	MCF7:control	GSE5258	TF+		6
10	6	6	10.258	0.000279	MCF-7:Ad+EQ for 24h	GSE9936	TF+		5
11	6	6	10.258	0.000279	MCF-7:AdERb+E2 for 24h	GSE9936	TF+	5
12	6	6	10.258	0.000279	MCF-7:AdERb+veh for 24h	GSE9936	TF+		5
13	6	6	10.258	0.000279	MCF-7:Ad+HG for 24h	GSE9936	TF+	5
14	6	6	10.258	0.000279	MCF-7:Ad+IG for 24h	GSE9936	TF+		5
15	6	6	10.258	0.000279	MCF-7:Ad+veh for 24h	GSE9936	TF+		5
16	7	10	7.6	0.00224	buccal mucosa:normal	GSE8987	TF+	-	-
17	5	5	10.001	0.00331	MCF-7:Ad+E2 for 24h	GSE9936	TF+	5
18	4	4	9.641	0.0392	MCF-7:AdERb+EQ for 24h	GSE9936	TF+		5
19	4	4	9.641	0.0392	MCF-7:AdERb+HG for 24h	GSE9936	TF+	5
20	4	4	9.641	0.0392	MCF-7:AdERb+IE for 4h	GSE9936	TF+		5
21	4	4	9.641	0.0392	MCF7:monastrol (.0001 M)	GSE5258	TF+		6
22	4	4	9.641	0.0392	mesenchymal stem cells:fetal	GSE6814	TF+	-	-
23	4	4	9.641	0.0392	ssMCF7:DMSO	GSE5258	TF+		6
24	4	4	9.641	0.0392	U2OS cells, stably transfected with ER-beta:treated with E2 and TNF	GSE11115	TF+	-	-
25	4	4	9.641	0.0392	U2OS cells, stably transfected with ER-beta:treated with TNF	GSE11115	TF+	-	-
* Tamoxifen is known to inhibit ESR1 function, thus it is unclear whether ESR1 is functional in breast tumor treated with tamoxifen.
It is also possible that the tamoxifen did not inhibit ESR1 function in all beast tumor samples.

## Sheet: ESR1 TG+ GPL96
Rank	Active	Total	FoldChange	Adj.Pvalue	SampleType	ExperimentID	Pattern	Functional	Suggested
1	31	33	11.161	4.37e-29	MCF7:DMSO	GSE5258	TG+		6
2	70	200	4.257	2e-24	breast:tumor node-negative	GSE11121	TG+	3
3	18	23	9.198	4.07e-13	melanoma BL:melanoma cell line	GSE12445	TG+	-	-
4	51	198	3.134	4.77e-11	breast:tumor lymph node-negative	GSE7390	TG+	3
5	62	273	2.766	4.86e-11	breast:tumor tamoxifen*	GSE12093;GSE6532	TG+	-	-
6	9	9	11.088	1.22e-07	A673:A673 cells were treated for 24 hours either with 100 nM Trichostatin A (TSA) or 0.01% DMSO. In siRNA experiments A673 cells were resuspended in medium containing 5 nM siRNA and transfection reagent and incubated for 48 hours. RNA from cells under such treatment was isolated with Trizol and subjected to microarray analysis onto human U133A microarray following the Affymetrix protocol.	GSE12692	TG+	-	-
7	9	9	11.088	1.22e-07	B cell:Cockayne syndrome B cell	GSE8939	TG+	-	-
8	8	9	9.867	1.26e-05	B cell:Cockayne syndrome B wt-rescued cell	GSE8939	TG+	-	-
9	8	10	8.97	5.83e-05	lung:adenocarcinoma cell line (Non-small)	GSE4127	TG+	-	-
10	8	10	8.97	5.83e-05	lung:small cell cancer cell line	GSE4127	TG+	-	-
11	7	8	9.607	0.000137	MCF7:control	GSE5258	TG+		6
12	6	7	9.281	0.00148	PASM:LAM nodule	GSE12027	TG+	-	-
13	5	5	10.34	0.00279	293 cells (Kidney HEK):Normal	GSE1455	TG+	-	-
14	5	5	10.34	0.00279	IOBA:unknown	GSE8633	TG+	-	-
15	5	5	10.34	0.00279	MCF-7:Ad+E2 for 24h	GSE9936	TG+	5
16	5	5	10.34	0.00279	Stratagene Universal Human Reference RNA:normal	GSE3061	TG+	-	-
17	5	5	10.34	0.00279	Testis:Normal	GSE3218	TG+	-	-
18	8	15	6.167	0.00574	breast epithelium:normal	GSE9574	TG+		3
19	6	9	7.425	0.0154	MCF-7:AdERb+LG for 24h	GSE9936	TG+		5
20	5	6	8.863	0.0156	MCF-7:AdERb+E2 for 24h	GSE9936	TG+	5
21	4	4	9.967	0.0342	amnion epithelial FL cells:human amnion epithelial FL cells exposed to DMSO vehicle control for 2 h, and subsequently recovered for additional 4 h	GSE7675;GSE8602	TG+	-	-
22	4	4	9.967	0.0342	BeWo:normal	GSE2531	TG+	-	-
23	4	4	9.967	0.0342	Calu3 non-small lung cancer cell:gemcitabine resistant_B	GSE6914	TG+	-	-
24	4	4	9.967	0.0342	Calu3 non-small lung cancer cell:parental	GSE6914	TG+	-	-
25	4	4	9.967	0.0342	Chang conjunctival cells:normal	GSE8633	TG+	-	-
26	4	4	9.967	0.0342	HeLa cells:normal	GSE1417	TG+	-	-
27	4	4	9.967	0.0342	Human Immortalized Gingival Keratinocyte:Gene expression data from an isogenic mutant of serB in Porphyromonas gingivalis-infected HIGK cells. (Oda, D., and Watson, E. (1990) Human oral epithelial cell culture. Improved conditions for reproducible culture in serum-free medium. In Vitro Cell Dev Biol Anim 26: 589595. Oda, D., Bigler, L., Lee, P., and Blanton, R. (1996) HPV immortalization of human…	GSE10526	TG+	-	-
28	4	4	9.967	0.0342	IMR-90:grown on tissue culture polystyrene for 8 hours	GSE1937	TG+	-	-
29	4	4	9.967	0.0342	interlobular stromal mammary tissue:normal	GSE12306	TG+	-	-
30	4	4	9.967	0.0342	intralobular stromal mammary tissue:normal	GSE12306	TG+	-	-
31	4	4	9.967	0.0342	keratinocyte:Gene expression data from uninfected HIGK cells.;Human Immortalized Gingival Keratinocyte (Oda, D., and Watson, E. (1990) Human oral epithelial cell culture. Improved conditions for reproducible culture in serum-free medium. In Vitro Cell Dev Biol Anim 26: 589595. Oda, D., Bigler, L., Lee, P., and Blanton, R. (1996) HPV immortalization of human oral epithelial cells: a model for carc…	GSE9723	TG+	-	-
32	4	4	9.967	0.0342	MCF-7:AdERb+EQ for 24h	GSE9936	TG+		5
33	4	4	9.967	0.0342	MCF-7:AdERb+HG for 24h	GSE9936	TG+	5
34	4	4	9.967	0.0342	MCF7:monastrol (.0001 M)	GSE5258	TG+		6
35	4	4	9.967	0.0342	MCF7:rofecoxib (.00001 M)	GSE5258	TG+		6
36	4	4	9.967	0.0342	U2OS cells, stably transfected with ER-beta:treated with E2 and TNF	GSE11115	TG+	-	-
37	4	4	9.967	0.0342	xenograft A549 rho zero cells:Animal care was in accordance with NIH and institutional guidelines. For the A549 xenograft model, 1.7 million A549 cells were injected subcutaneously/intramuscularly into the right hind flank of 6 week old CD-1 nude mice that had been irradiated with 4 Gy of total body irradiation from a 137Cs radiation source one day prior to tumor implantation (Sirotnak, et al., 2…	GSE10957	TG+	-	-
38	7	14	5.764	0.0379	breast epithelium:tumor	GSE9574	TG+	3
* Tamoxifen is known to inhibit ESR1 function, thus it is unclear whether ESR1 is functional in breast tumor treated with tamoxifen.
It is also possible that the tamoxifen did not inhibit ESR1 function in all beast tumor samples.

## Sheet: ESR1 Median TF+TG+ GPL96
Rank	Active	Total	FoldChange	Adj.Pvalue	SampleType	ExperimentID	Pattern	Functional	Suggested
1	31	33	39.185	1.45e-46	MCF7:DMSO	GSE5258	TF+TG+		6
2	31	198	6.695	1.57e-14	breast:tumor lymph node-negative	GSE7390	TF+TG+	3
3	32	273	5.019	2.36e-11	breast:tumor tamoxifen*	GSE12093;GSE6532	TF+TG+	-	-
4	7	8	33.513	2.05e-08	MCF7:control	GSE5258	TF+TG+		6
5	5	5	35.954	5.03e-06	MCF-7:Ad+E2 for 24h	GSE9936	TF+TG+	5
6	6	9	25.867	9.1e-06	MCF-7:AdERb+LG for 24h	GSE9936	TF+TG+		5
7	4	4	34.556	0.000219	MCF-7:AdERb+HG for 24h	GSE9936	TF+TG+	5
8	4	4	34.556	0.000219	MCF7:monastrol (.0001 M)	GSE5258	TF+TG+		6
9	4	4	34.556	0.000219	MCF7:rofecoxib (.00001 M)	GSE5258	TF+TG+		6
10	4	4	34.556	0.000219	U2OS cells, stably transfected with ER-beta:treated with E2 and TNF	GSE11115	TF+TG+	-	-
11	4	6	24.683	0.00317	MCF-7:Ad+HG for 24h	GSE9936	TF+TG+	5
12	17	200	3.637	0.00318	breast:tumor node-negative	GSE11121	TF+TG+	3
13	3	3	32.459	0.00954	MCF-7:Ad+E2 for 4h	GSE9936	TF+TG+	5
14	3	3	32.459	0.00954	MCF-7:AdERb+E2 for 4h	GSE9936	TF+TG+	5
15	3	3	32.459	0.00954	MCF7:arachidonic acid (.00001 M)	GSE5258	TF+TG+		6
16	3	3	32.459	0.00954	MCF-7aro cells:estrogen treated	GSE2225	TF+TG+	4
17	3	3	32.459	0.00954	MCF7:ethanol	GSE5258	TF+TG+		6
18	3	3	32.459	0.00954	MCF-7:Human breast cancer cell line treated with 10 nM E2 + 10 ng/ml TNFa for 2h	GSE11467	TF+TG+	3
19	3	3	32.459	0.00954	MCF7:LM-1685 (.00001 M)	GSE5258	TF+TG+		6
20	3	3	32.459	0.00954	MCF7:LY-294002 (.00001 M)	GSE5258	TF+TG+		6
21	3	3	32.459	0.00954	MCF7:novobiocin (.0001 M)	GSE5258	TF+TG+		6
22	3	4	25.967	0.0375	ssMCF7:DMSO	GSE5258	TF+TG+		6
* Tamoxifen is known to inhibit ESR1 function, thus it is unclear whether ESR1 is functional in breast tumor treated with tamoxifen.
It is also possible that the tamoxifen did not inhibit ESR1 function in all beast tumor samples.

## Sheet: ESR1 Target Genes
Activated (+) TGs	Repressed (-) TGs
5982	4591
135398	10397
79660	694
4799	3728
2296	8553
6658	5339
10771	2181
4189	1604
8526	23564
25852	6720
161394	1513
6196	5652
57478	4052
2288	9618
29957	5493
7803	687
5111	10188
9368	4151
10625	8537
10105	602
3487	7113
3880	1543
26064	5524
9646	4496
3419	25875
1545	23457
5209	753
6840	1827
5352	10211
403	26959
2274	10057
22836	1649
9060	655
5373	23401
7162	652
79053	57178
596	55568
3909	23351
5914	4337
7164	3831
771	23138
5826	23096
4234	64759
5130	51111
2669	54894
115	55765
3866	25803
4602	54101
1662	408
7031	7328
6584	29116
7022	57530
5174	94103
4193	57655
1594	9545
11001	64651
9687	284207
6533	4254
18	57198
9120	388403
5083	84343
9536	80028
4477	151963
3860	114785
8073	6097
6428	57491
595	57167
3308	64718
10938	154313
6478	6794
10623	148741
11145	54014
9429	83481
9937	1326
10098	160335
8500	200879
8706	90249
7422	56904
23522
10486
23246
9886
25976
23286
54898
8887
3267
9520
2717
10280
84612
11340
23254
9048
113457
23223
2683
11031
51133
56944
25987
5202
29087
54463
56652
51195
28966
60436
29028
54517
55540
54962
54839
79977
79570
54920
56906
51377
64699
56165
27202
81848
26353
83990
54663
79929
81929
26010
79693
80139
29841
51473
51649
60386
55170
114904
9424
50604
83879
84319
114789
115106
283578
29128
171024
80821
92610
149175
256586
134353
203328
55103
51136
118980
23678
79885
85004
81889
440574
155465
84300
9480
55672
341640
79960
374354
127943
114770
1952

## Sheet: ESR1 ChIA-PET TF+TG+ GPL96
Rank	Active	Total	FoldChange	Adj.Pvalue	SampleType	ExperimentID	Pattern	Functional	Suggested
1	29	33	28.858	3.68e-38	MCF7:DMSO	GSE5258	TF+TG+		6
2	51	273	6.295	4.18e-24	breast:tumor tamoxifen*	GSE12093;GSE6532	TF+TG+	-	-
3	59	688	2.896	4.69e-11	breast:tumor	GSE1456;GSE3494;GSE4922	TF+TG+	3
4	29	198	4.931	5.88e-10	breast:tumor lymph node-negative	GSE7390	TF+TG+	3
5	29	200	4.882	7.63e-10	breast:tumor node-negative	GSE11121	TF+TG+	3
6	6	8	22.644	1.3e-05	MCF7:control	GSE5258	TF+TG+		6
7	5	5	28.333	1.68e-05	MCF-7:Ad+E2 for 24h	GSE9936	TF+TG+	5
8	6	9	20.38	3.81e-05	MCF-7:AdERb+LG for 24h	GSE9936	TF+TG+		5
9	5	6	24.285	9.84e-05	MCF-7:Ad+EQ for 24h	GSE9936	TF+TG+		5
10	5	6	24.285	9.84e-05	MCF-7:Ad+HG for 24h	GSE9936	TF+TG+	5
11	4	4	27.24	0.000575	MCF-7:AdERb+EQ for 24h	GSE9936	TF+TG+		5
12	4	4	27.24	0.000575	MCF-7:AdERb+HG for 24h	GSE9936	TF+TG+	5
13	4	4	27.24	0.000575	MCF7:monastrol (.0001 M)	GSE5258	TF+TG+		6
14	4	6	19.457	0.00823	MCF-7:AdERb+E2 for 24h	GSE9936	TF+TG+	5
15	3	3	25.6	0.0196	MCF-7:Ad+E2 for 4h	GSE9936	TF+TG+	5
16	3	3	25.6	0.0196	MCF-7:Ad+EQ for 4h	GSE9936	TF+TG+		5
17	3	3	25.6	0.0196	MCF-7:AdERb+E2 for 4h	GSE9936	TF+TG+	5
18	3	3	25.6	0.0196	MCF-7:AdERb+HG for 4h	GSE9936	TF+TG+	5
19	3	3	25.6	0.0196	MCF-7:AdERb+LG for 4h	GSE9936	TF+TG+		5
20	3	3	25.6	0.0196	MCF7:arachidonic acid (.00001 M)	GSE5258	TF+TG+		6
21	3	3	25.6	0.0196	MCF7:ethanol	GSE5258	TF+TG+		6
22	3	3	25.6	0.0196	MCF7:LM-1685 (.00001 M)	GSE5258	TF+TG+		6
23	3	3	25.6	0.0196	MCF7:LY-294002 (.00001 M)	GSE5258	TF+TG+		6
* Tamoxifen is known to inhibit ESR1 function, thus it is unclear whether ESR1 is functional in breast tumor treated with tamoxifen.
It is also possible that the tamoxifen did not inhibit ESR1 function in all beast tumor samples.

## Sheet: ESR1 ChIA-PET Target Genes
Activated (+) TGs	Repressed (-) TGs
54899	4591
135398	7586
3716	10397
131965	3728
6658	4792
10771	6385
79694	6256
55466	1513
89846	4052
6196	10614
57478	6662
2288	6310
60598	687
90853	7764
29957	10188
7494	9922
7057	5909
8140	8412
9368	8537
4141	602
10105	7433
3487	7113
8607	6324
3880	1543
29889	5524
26064	8202
9646	5467
3419	10211
9871	23613
7071	1649
1545	23401
11098	1944
5209	1999
6840	652
8204	57178
403	55568
5825	22982
2274	89927
22836	818
10758	4337
9589	23138
5373	64759
7162	51474
79053	51111
3909	55501
5914	80206
7164	55765
10512	54910
4137	57597
771	79156
5130	54491
26578	10023
3866	25803
4602	51347
3572	408
1662	56937
7031	83719
6584	57530
8800	23446
7022	57655
5174	80223
4193	54843
134	284207
80308	10743
11001	388403
9687	54097
9221	140685
6533	114785
4277	130576
10202	6097
18	57491
9120	64718
5083	154313
23499	22921
9536	6794
4477	83481
8688	23779
3860	2947
3055	90249
25816
5241
2494
2317
7430
595
3308
55832
6478
10560
9429
10098
8500
25998
8706
25974
1997
10486
23052
25976
84909
23286
90627
85453
6505
54898
8887
1353
84612
440193
113457
23223
27030
11031
51729
56944
4338
25987
9209
29887
29087
54463
10171
51514
51195
28966
29107
64785
60436
8568
79754
51388
54962
79977
79570
54920
56920
10761
9630
64699
54855
56165
27202
1154
9214
26353
83990
79929
100293516
58513
25896
6747
79693
80139
51473
56172
10809
51649
60386
29089
5570
114904
9424
83890
50604
54865
64928
114789
124540
283578
80821
164832
92610
149175
54332
252969
134353
57539
203328
55103
51136
118980
23678
79885
85004
81889
155465
254778
113220
283358
341640
6301
10514
79960
342184
1793
100132406
114770
126410
1952

## Sheet: References
Ref #
1	Cvoro A, et al. (2008) Selective estrogen receptor-beta agonists repress transcription of proinflammatory genes
	J Immunol. 180, 630-636.
2	Stein RA, et al. (2008) Estrogen-related receptor alpha is critical for the growth of estrogen receptor-negative breast cancer
	Cancer Res 68, 8805.
3	Frasor J, et al. (2009) Positive cross-talk between estrogen receptor and NF-kB in breast cancer.
	Cancer Res 69, 8918.
4	Itoh T, et al. (2005) Letrozole-, anastrozole-, and tamoxifen- response genes in MCF-7aro cells: a microarray appraoch
	Mol Cancer Res. 3, 203.
5	Chang EC, et al. (2008) Estrogen receptors alpha and beta as determinants of gene expression: influence of ligand, dose, and chromatin binding.
	Mol Endocrinol. 5, 1032-1043.
6	Levenson AS, et al. (1997) MCF-7: The first hormone-responsive breast cancer cell line.
	Cancer Res. 57, 3071.
