# Supplementary material for: ChIP-PED enhances the analysis of ChIP-seq and ChIP-chip data
Source: Bioinformatics. 2013 Mar 1;29(9):1182–9. doi: 10.1093/bioinformatics/btt108 (PMC3658457; doi:10.1093/bioinformatics/btt108)
Supplement: Supplementary Data [file supp_btt108_SuppTable_S8.xlsx]

## Sheet: README
This file contains the Stat3 ChIP-PED analysis results using Th17 cells and CD4+ T cells
to show that although <30% of the target genes overlap, either cell type can be used
to recover the other cell type.
Stat3 Th17 and Stat3 CD4+ T contain the ranked output specifying the sample types that are predicted to be enriched with TF+TG+ activity
in a gene compendium of microarray samples from the Affymetrix GPL1261 platform.
The expression cutoffs for both TF and TG are chosen to correspond to a p-value of 0.1 based on a fitted normal distribution.
Only the TF+TG+ samples from tissue types significant at a Bonferroni-corrected p-value of 0.05 are shown.
	Active - Samples that are above the TF+ and TG+ expression cutoff
	Total - Total number of the sample type in the compendium
	FoldChange - Propotion of TF+TG+ samples for each sample type out of total samples for the sample type over proportion of TF+TG+ samples in the entire compendium
	Adj.Pvalue - P-values from Fisher's exact test after applying a Bonferroni correction
	Sample Type (i.e. biological context) - Cell type and disease with treatment or condition information for the sample extracted from GEO
	Experiment ID - GSE series number(s) corresponding to the sample type
	Pattern - TF is transcription factor, TG is target genes, + and - correspond to high or low expression or activity
Stat3 Th17 target genes and Stat3 CD4+ T target genes contain the activated (positive) and repressed (negative) target genes listed by EntrezID.
The target genes for Stat3 Th17 are constructed by intersecting ChIP-seq data in Th17 cells with TF perturbation data in Th17 cells (GSE21671)
The target genes for Stat3 CD4+ are constructed by intersecting ChIP-seq data in CD4+ T cells with TF perturbation data in CD4+ T cells (GSE19198)

## Sheet: Stat3 Th17
Rank	Active	Total	FoldChange	Adj.Pvalue	SampleType	ExperimentID	Pattern
1	7	7	38.093	1.18e-08	lung:VALI	GSE6980;GSE7219;GSE7280;GSE7773	TF+TG+
2	5	5	38.093	1.81e-05	Th17 cells:T lymphocyte stimulated with PMA and ionomycine	GSE7219;GSE7280;GSE7773	TF+TG+
3	5	6	31.744	0.000106	peritoneal lavage cells:Transcription profile of peritoneal lavage cells 3 days post infection with Chlamydia psittaci	GSE6085;GSE6116;GSE6259	TF+TG+
4	5	6	31.744	0.000106	side population cells of EOM:normal	GSE6810;GSE6837;GSE6846;GSE6875	TF+TG+
5	5	6	31.744	0.000106	side population cells of TA:normal	GSE6939;GSE6980	TF+TG+
6	4	4	38.093	0.000704	CD4+ T cells:GFP+ CD4+ cells	GSE2389;GSE4179;GSE5555	TF+TG+
7	4	4	38.093	0.000704	macrophages:Trib1	GSE6506;GSE6591;GSE6674	TF+TG+
8	4	4	38.093	0.000704	neutrophils:8 day cultured and sorted mature neutrophils	GSE11918;GSE8836	TF+TG+
9	5	10	19.047	0.0041	CD4+ T cells:normal	GSE12388;GSE12881;GSE14415;GSE8960;GSE9368	TF+TG+
10	3	3	38.093	0.0272	B cells:AM14 B cells, anti-IgM+CpG treated	GSE14525;GSE14662;GSE9735	TF+TG+
11	3	3	38.093	0.0272	bone marrow-derived macrophages:macrophages with 0_1 stimulation with LPS	GSE6259;GSE6506	TF+TG+
12	3	3	38.093	0.0272	CD11c+ DCs:Alymphoplasia splenic DC ex-vivo from LPS and agonistic anti-CD40 treated	GSE1871;GSE9810;GSE9892	TF+TG+
13	3	3	38.093	0.0272	CD4+CD25+ Treg cells:C57BL/6-2Rbeta-WT/thymus transgenic	GSE13306;GSE13409;GSE9294	TF+TG+
14	3	3	38.093	0.0272	CD4+CD25+ Treg cells:normal	GSE13173;GSE13250;GSE9184;GSE9294	TF+TG+
15	3	3	38.093	0.0272	CD4+ T cells:CD4+YFP+ T cells from FoxP3-GFP-hCre x ROSA26R-YFP Dicerlox/lox (KO) mice	GSE11498;GSE11662;GSE8836	TF+TG+
16	3	3	38.093	0.0272	c-kit- Gr1+ Mac1+ neutrophils:normal	GSE12003;GSE12075;GSE8836	TF+TG+
17	3	3	38.093	0.0272	IP-tumor ascites Treg:IP-tumor Ascites Treg	GSE11973;GSE12075;GSE12001;GSE8836	TF+TG+
18	3	3	38.093	0.0272	IP-tumor spleen Treg:IP-tumor Spleen Treg	GSE12001;GSE12075;GSE8836	TF+TG+
19	3	3	38.093	0.0272	lung:GADD45-/- VILI	GSE11446;GSE8788	TF+TG+
20	3	3	38.093	0.0272	lung:hdm challenge 6hrs	GSE14308;GSE9316;GSE9355	TF+TG+
21	3	3	38.093	0.0272	lung:nmMLCK-/- -VILI	GSE13692;GSE13796;GSE13693;GSE9314	TF+TG+
22	3	3	38.093	0.0272	lung:rhPBEF	GSE7348;GSE7404	TF+TG+
23	3	3	38.093	0.0272	lung:rhPBEF & VALI	GSE7404;GSE7694	TF+TG+
24	3	3	38.093	0.0272	lung:SimvaLPS	GSE14308;GSE9316	TF+TG+
25	3	3	38.093	0.0272	lung:VehLPS	GSE13693;GSE13796;GSE14026;GSE9314	TF+TG+
26	3	3	38.093	0.0272	lung:VILI PBEF+/-	GSE7219	TF+TG+
27	3	3	38.093	0.0272	lung:WT-VILI	GSE13409;GSE9294;GSE9314	TF+TG+
28	3	3	38.093	0.0272	neutrophils:miR-223 null bone marrow	GSE11662;GSE8836	TF+TG+
29	3	3	38.093	0.0272	neutrophils :miR-223 null neutrophils	GSE11818;GSE11884;GSE8836	TF+TG+
30	3	3	38.093	0.0272	neutrophils :normal	GSE11884;GSE11918;GSE8836	TF+TG+
31	3	3	38.093	0.0272	NK cells:IL-2 differentiated NK cells from C57BL/6 mice	GSE7767;GSE7831	TF+TG+
32	3	3	38.093	0.0272	NK cells:IL-2 differentiated NK cells from C57BL/6 mice were treated with IL-12+IL-18	GSE7705;GSE7764;GSE7767	TF+TG+
33	3	3	38.093	0.0272	NK cells:IL-2 differentiated NK cells from C57BL/6 mice were treated with IL-12+IL-18 and infected with Y. enterocolitica strain WA(pYV)	GSE7767	TF+TG+

## Sheet: Stat3 CD4+ T
Rank	Active	Total	FoldChange	Adj.Pvalue	SampleType	ExperimentID	Pattern
1	7	7	36.577	1.58e-08	lung:VALI	GSE7404;GSE7694;GSE8621;GSE8788	TF+TG+
2	6	6	36.577	5.93e-07	side population cells of TA:normal	GSE7280;GSE7773;GSE7348	TF+TG+
3	5	5	36.577	2.22e-05	Th17 cells:T lymphocyte stimulated with PMA and ionomycine	GSE7793;GSE7831;GSE8513	TF+TG+
4	5	6	30.481	0.00013	lung typeII cell:SP-C-rtTA/(tetO)7CMV-Cre/Stat3flx/flx triple-transgenic mice, typeII cell	GSE6116	TF+TG+
5	5	6	30.481	0.00013	side population cells of EOM:normal	GSE7219;GSE7280;GSE7773	TF+TG+
6	12	71	6.182	0.000597	(SPRET/Ei X FVB/N) X FVB/N tail epidermis:FVBBX	GSE12001;GSE12075;GSE12003;GSE12248;GSE9316;GSE9355	TF+TG+
7	4	4	36.577	0.00083	CD4+ T cells:GFP+ CD4+ cells	GSE6116	TF+TG+
8	4	4	36.577	0.00083	macrophages:Trib1	GSE6846;GSE6939	TF+TG+
9	4	4	36.577	0.00083	neutrophils:8 day cultured and sorted mature neutrophils	GSE11973;GSE12075;GSE12001;GSE9314;GSE9316	TF+TG+
10	5	11	16.626	0.00898	lung:lung tissue, right lobe, gavage treatment, 13 weeks, 5 days per week, corn oil vehicle control	GSE3414;GSE5555	TF+TG+
11	3	3	36.577	0.0308	bone marrow-derived macrophages:macrophages with 0_1 stimulation with LPS	GSE6837;GSE6846	TF+TG+
12	3	3	36.577	0.0308	CD4+ T cells:CD4+YFP+ T cells from FoxP3-GFP-hCre x ROSA26R-YFP Dicerlox/lox (KO) mice	GSE11662;GSE9294	TF+TG+
13	3	3	36.577	0.0308	c-kit- Gr1+ Mac1+ neutrophils:normal	GSE12388;GSE12505;GSE12507;GSE9368	TF+TG+
14	3	3	36.577	0.0308	IP-tumor ascites Treg:IP-tumor Ascites Treg	GSE12248;GSE12388;GSE9368	TF+TG+
15	3	3	36.577	0.0308	lung:GADD45-/- VILI	GSE11434;GSE11498;GSE11662;GSE9294	TF+TG+
16	3	3	36.577	0.0308	lung:hdm challenge 24hrs	GSE1871	TF+TG+
17	3	3	36.577	0.0308	lung:hdm challenge 6hrs	GSE14525;GSE15029	TF+TG+
18	3	3	36.577	0.0308	lung:Lung tissue after mechanical ventilation for 3h	GSE11220;GSE11224;GSE11222;GSE11434;GSE8836;GSE8960	TF+TG+
19	3	3	36.577	0.0308	lung:nmMLCK-/- -VILI	GSE13306;GSE13409;GSE9725;GSE9735	TF+TG+
20	3	3	36.577	0.0308	lung:rhPBEF	GSE8788	TF+TG+
21	3	3	36.577	0.0308	lung:rhPBEF & VALI	GSE8788;GSE8836	TF+TG+
22	3	3	36.577	0.0308	lung:SimvaLPS	GSE13693;GSE13796;GSE14026;GSE14308;GSE9735	TF+TG+
23	3	3	36.577	0.0308	lung:VehLPS	GSE13409;GSE13693;GSE13796;GSE9735	TF+TG+
24	3	3	36.577	0.0308	lung:VILI PBEF+/-	GSE7767;GSE7793	TF+TG+
25	3	3	36.577	0.0308	lung:whole lung, C57BL/6 mouse, ovalbumin challenged	GSE12248;GSE9355	TF+TG+
26	3	3	36.577	0.0308	lung:WT-VILI	GSE13173;GSE13224;GSE13231;GSE9428;GSE9725	TF+TG+
27	3	3	36.577	0.0308	mammary tumor:mammary tumor isolated from mouse F433, sorted	GSE8513;GSE8564;GSE8621	TF+TG+
28	3	3	36.577	0.0308	neutrophils:miR-223 null bone marrow	GSE11662;GSE11818;GSE9294	TF+TG+
29	3	3	36.577	0.0308	neutrophils :miR-223 null neutrophils	GSE11924;GSE11973;GSE12075;GSE9314	TF+TG+
30	3	3	36.577	0.0308	neutrophils :normal	GSE11973;GSE12075;GSE9314	TF+TG+
31	3	3	36.577	0.0308	NK cells:IL-2 differentiated NK cells from C57BL/6 mice	GSE8836	TF+TG+
32	3	3	36.577	0.0308	NK cells:IL-2 differentiated NK cells from C57BL/6 mice were treated with IL-12+IL-18	GSE8836	TF+TG+
33	3	3	36.577	0.0308	NK cells:IL-2 differentiated NK cells from C57BL/6 mice were treated with IL-12+IL-18 and infected with Y. enterocolitica strain WA(pYV)	GSE8836	TF+TG+

## Sheet: Stat3 Th17 target genes
Activated (+) TGs	Repressed (-) TGs
54353	408022
16363	225884
16162	50778
214579	17768
19697	11746
12333	57784
70044	19057
74558	54721
69774	70551
226442	16905
19264	22781
12363	69550
15277	22654
11796	64291
68836	80287
65107	110033
53859	75216
544817	268880
268749	94089
99526	12874
13030	73449
218210	18034
12466	67711
67464	54422
15894	27277
232201	228790
67554	67923
68682	72016
23882	212073
110168	66866
20847	20787
76900	57765
382018	68691
16453	19143
14682	12068
14537	72181
13207	17132
50931	75796
14011	242705
20280	66172
24045	22333
26410	69305
16477	218734
170833	278097
80290	22761
14102	21413
15959	26447
19330	60505
16848	26397
53314	26943
66887	74735
17829	54138
14469	73261
54343	76938
11513	54613
238330	19934
12053	22780
210126	67675
69606	223970
18591	66821
276852	71997
14710	17217
14744	14229
18715	269181
14460	14794
59090	216766
68095	15976
16190	18082
209200	218311
80285	238690
226182	102626
67936	66611
51796	69536
60504	18439
18707	21838
16569	208628
228790	109929
67283	27405
55942	68767
67210	320209
54562	21936
75608	93695
11652	16185
74646	19354
12662	216134
13664	19122
16172	16992
56407	12477
65106	106582
22038
26914
208266
235459
83435
17129
246198
22695
15900
56045
20443
239528
98910
19712
63986
229595
218756
71776
12702
74451
22272
14702
59005
20724
14190
16163
72308
11810
12297
232944
16362
85030
66991
268933
74735
110454
66054
12051
18830
19139
16184
16784
140579
58250
192786
214855
16828
64652
66612
17979
70568
105522
22123
12703
224647
72590
81702
19246
67895
12445
74150
18413
235584
16878
320148
217169
58203
18035
59026
216766
71722
18712
224860
16145
12700
271457
16890
66248
16182
16174
12394
26398
381801
21949
12334
30056
109658
17931
233079
14284
66481
330671
19342
66687
66914
13034
12331
75617
52857
98396
12444
69181
231130
23806
16195
20850
100702
192657
100604
20848
99929
20846
56706
245944
17428
13723
72244
231932
18128
171211
20401
71701
67213
107999
237256
338362
17874
67579
18550
101568
503610
76846
26408
14251
67980

## Sheet: Stat3 CD4+ T target genes
Activated (+) TGs	Repressed (-) TGs
54353	60361
73998	215690
58859	16963
12977	15900
20677	22761
96875	73690
14538	57444
19142	17863
16995
66329
66214
78943
14537
26410
75415
53314
76411
101602
19885
21673
69534
66610
66601
19647
21682
228765
19365
16190
226178
74646
65964
12662
16171
16172
68526
11828
106878
17132
213084
78892
22695
100072
240354
229595
21857
71776
12702
74451
21817
21413
17909
20200
60505
320790
85030
56226
319901
17918
19025
18830
109689
13024
30955
16784
214855
11622
216198
242341
66129
109161
21844
69981
112407
75089
66168
18712
20230
239743
16177
71914
12767
71532
278279
83486
16153
14284
66358
330671
21885
107702
98878
231130
109019
93692
20848
71887
99929
11502
234135
433470
13723
72244
16476
243655
66058
211401
16641
244416
110532
383295
18550
19122
110911
20393
54167
320982
12305
15937
14251
