# Supplementary material for: ChIP-PED enhances the analysis of ChIP-seq and ChIP-chip data
Source: Bioinformatics. 2013 Mar 1;29(9):1182–9. doi: 10.1093/bioinformatics/btt108 (PMC3658457; doi:10.1093/bioinformatics/btt108)
Supplement: Supplementary Data [file supp_btt108_SuppTable_S9.xlsx]

## Sheet: README
This file contains the ChIP-PED predictions for Oct4, Jarid2, Gata1, MYC, STAT1, and ESR1
using different annotation window sizes around the transcription start site of each gene
to define TF target genes.
Each worksheet contains the ranked output specifying the sample types that are predicted to be enriched with TF+TG+ activity
in a gene compendium of microarray samples from the Affymetrix GPL1261 platform (mouse) or GPL96 platform (human).
The expression cutoffs for both TF and TG are chosen to correspond to a p-value of 0.1 based on a fitted normal distribution.
Only the TF+TG+ samples from tissue types significant at a Bonferroni-corrected p-value of 0.05 are shown.
	Active - Samples that are above the TF+ and TG+ expression cutoff
	Total - Total number of the sample type in the compendium
	FoldChange - Propotion of TF+TG+ samples for each sample type out of total samples for the sample type over proportion of TF+TG+ samples in the entire compendium
	Adj.Pvalue - P-values from Fisher's exact test after applying a Bonferroni correction
	Sample Type (i.e. biological context) - Cell type and disease with treatment or condition information for the sample extracted from GEO
	Experiment ID - GSE series number(s) corresponding to the sample type
	Pattern - TF is transcription factor, TG is target genes, + and - correspond to high or low expression or activity
	Functional - Reference number for experimental validation of prediction in a literature search
	Suggested - Reference number for suggested support of prediction in a literature search

## Sheet: Oct4_5k-2.5k
Rank	Active	Total	FoldChange	Adj.Pvalue	SampleType	ExperimentID	Pattern	Functional	Suggested
1	20	20	20.343	2.4e-24	inner cell mass cell:Gene expression data from single ICM cells (E3.5)	GSE4307;GSE4309	TF+TG+	1,2
2	20	20	20.343	2.4e-24	single cell from BlimpKO Blimp1-null-transcrip-positive, Oct4+ cells at LS/0B:Gene expression data from BlimpKO Blimp1-null-transcrip-positive cell (LS/0B)	GSE11128	TF+TG+		8
3	17	17	20.182	2.71e-20	single cell from lineage-restricted PGC precursors at Late-Streak/0-Bud stage(Blimp1+, Oct4+):Gene expression data from single lineage-restricted PGC precursors (Late-Streak/0-Bud stage)	GSE11128	TF+TG+	8
4	13	13	19.859	6.58e-15	embryonic stem cells:normal	GSE10476;GSE10573;GSE10553;GSE10610;GSE10776;GSE10806;GSE9954	TF+TG+	1, 2
5	12	12	19.748	1.45e-13	embryonic stem cells:R-1, Undifferentiated Mouse Embryonic stem cells; Fractionated Polysomal RNA	GSE9563	TF+TG+	1, 2
6	11	11	19.618	3.19e-12	single cell from BlimpKO Blimp1-null-transcrip-positive, Oct4+ cells at E/MB:Gene expression data from BlimpKO Blimp1-null-transcrip-positive cell (E/MB)	GSE11128	TF+TG+		8
7	11	12	18.109	3.66e-11	embryoid bodies:R-1, Differentiated day-5 Embryoid bodies from mouse ESCs; Fractionated Polysomal RNA	GSE9563	TF+TG+	-	-
8	10	10	19.464	6.98e-11	single cell from posterior mesoderm cells at base of allantois at E/MB (Blimp1-, Oct4+, Hoxb1+):Gene expression data from posterior mesoderm cell (E/MB)	GSE11128	TF+TG+	8,15
9	8	8	19.053	3.33e-08	E14tg2a cells:10 pg amplified	GSE4308;GSE4309	TF+TG+	3
10	8	8	19.053	3.33e-08	E14tg2a cells:normal	GSE4308;GSE4309	TF+TG+	3
11	8	8	19.053	3.33e-08	single cell from primordial germ cell (PGCs) at Early head fold stage(Blimp1+, stella+):Gene expression data from single PGCs (Early head fold stage)	GSE11128	TF+TG+	8
12	8	8	19.053	3.33e-08	single cell from primordial germ cell (PGCs) at Early-/Mid-bud stage (Blimp1+, stella+):Gene expression data from single PGCs (Early/Mid bud stage)	GSE11128	TF+TG+	8
13	8	8	19.053	3.33e-08	single cell from primordial germ cell (PGCs) at Embryonic day (E) 8.25(Blimp1+, stella+):Gene expression data from single PGCs (E8.25)	GSE11128	TF+TG+	8
14	7	7	18.771	7.23e-07	single cell from lineage-restricted PGC precursors at Early/Mid-Streak stage(Blimp1+, Oct4+):Gene expression data from single lineage-restricted PGC precursors (Early/Mid-Streak stage)	GSE11128	TF+TG+	8
15	7	7	18.771	7.23e-07	Single cell from posterior epiblast at pre-streak stage(Oct4+, T+):Gene expression data from single posterior epiblast cells (pre-streak)	GSE11128	TF+TG+	8, 14
16	6	6	18.409	1.57e-05	embryonic stem cells:HM1 embryonic stem cells following four days of neuronal differentiation	GSE9760	TF+TG+	11	-
17	6	6	18.409	1.57e-05	ES cells:Ezh2-null ES cells at day 0 (undifferentiated)	GSE12982	TF+TG+	1,2
18	6	6	18.409	1.57e-05	F9 cells:normal	GSE10606;GSE8431	TF+TG+	7, 9
19	6	6	18.409	1.57e-05	follicle-derived parthenogenetic embryonic stem cells:normal	GSE10776	TF+TG+		13
20	5	5	17.925	0.000338	ES cells:Eed-null ES cells at day 0 (undifferentiated)	GSE12982	TF+TG+	1,2
21	4	4	17.248	0.00729	blastocyst cultured in Ca2+ free medium:Gene expression data from mouse blastocyst cultured in Ca free medium	GSE11687	TF+TG+	6
22	4	4	17.248	0.00729	embryonic stem cell E14:normal	GSE8128	TF+TG+	1, 2
23	4	4	17.248	0.00729	ES cells:Ctr9 esiRNA day4	GSE12078	TF+TG+	-	-
24	4	4	17.248	0.00729	ES cells:Ezh2-null ES cells at day 2 of LIF withdrawal	GSE12982	TF+TG+	-	-
25	4	4	17.248	0.00729	ES cells:LUC esiRNA day4	GSE12078	TF+TG+	1,2	-
26	4	4	17.248	0.00729	iPS Clone:iPS Clone	GSE14012	TF+TG+	10, 4
27	4	4	17.248	0.00729	single cell from Blimp1+, Oct4, Hoxb1+ cells at EHF stage:Gene expression data from Blimp1+, Hoxb1+ cells (EHF)	GSE11128	TF+TG+		8
28	4	4	17.248	0.00729	single cell from Blimp1+, Oct4+, Hoxb1+ cells at E/MB stage:Gene expression data from Blimp1+, Hoxb1+ cells (E/MB)	GSE11128	TF+TG+		8

## Sheet: Oct4_10k-5k
Rank	Active	Total	FoldChange	Adj.Pvalue	SampleType	ExperimentID	Pattern	Functional	Suggested
1	20	20	20.521	2e-24	inner cell mass cell:Gene expression data from single ICM cells (E3.5)	GSE4307;GSE4309	TF+TG+	1,2
2	20	20	20.521	2e-24	single cell from BlimpKO Blimp1-null-transcrip-positive, Oct4+ cells at LS/0B:Gene expression data from BlimpKO Blimp1-null-transcrip-positive cell (LS/0B)	GSE11128	TF+TG+		8
3	17	17	20.358	2.33e-20	single cell from lineage-restricted PGC precursors at Late-Streak/0-Bud stage(Blimp1+, Oct4+):Gene expression data from single lineage-restricted PGC precursors (Late-Streak/0-Bud stage)	GSE11128	TF+TG+	8
4	13	13	20.033	5.86e-15	embryonic stem cells:normal	GSE10476;GSE10573;GSE10553;GSE10610;GSE10776;GSE10806;GSE9954	TF+TG+	1, 2
5	12	12	19.92	1.3e-13	embryoid bodies:R-1, Differentiated day-5 Embryoid bodies from mouse ESCs; Fractionated Polysomal RNA	GSE9563	TF+TG+	-	-
6	12	12	19.92	1.3e-13	embryonic stem cells:R-1, Undifferentiated Mouse Embryonic stem cells; Fractionated Polysomal RNA	GSE9563	TF+TG+	1, 2
7	11	11	19.789	2.89e-12	single cell from BlimpKO Blimp1-null-transcrip-positive, Oct4+ cells at E/MB:Gene expression data from BlimpKO Blimp1-null-transcrip-positive cell (E/MB)	GSE11128	TF+TG+		8
8	10	10	19.634	6.39e-11	single cell from posterior mesoderm cells at base of allantois at E/MB (Blimp1-, Oct4+, Hoxb1+):Gene expression data from posterior mesoderm cell (E/MB)	GSE11128	TF+TG+	8,15
9	8	8	19.22	3.1e-08	E14tg2a cells:10 pg amplified	GSE4308;GSE4309	TF+TG+	3
10	8	8	19.22	3.1e-08	E14tg2a cells:normal	GSE4308;GSE4309	TF+TG+	3
11	8	8	19.22	3.1e-08	single cell from primordial germ cell (PGCs) at Early head fold stage(Blimp1+, stella+):Gene expression data from single PGCs (Early head fold stage)	GSE11128	TF+TG+	8
12	8	8	19.22	3.1e-08	single cell from primordial germ cell (PGCs) at Early-/Mid-bud stage (Blimp1+, stella+):Gene expression data from single PGCs (Early/Mid bud stage)	GSE11128	TF+TG+	8
13	8	8	19.22	3.1e-08	single cell from primordial germ cell (PGCs) at Embryonic day (E) 8.25(Blimp1+, stella+):Gene expression data from single PGCs (E8.25)	GSE11128	TF+TG+	8
14	7	7	18.935	6.79e-07	single cell from lineage-restricted PGC precursors at Early/Mid-Streak stage(Blimp1+, Oct4+):Gene expression data from single lineage-restricted PGC precursors (Early/Mid-Streak stage)	GSE11128	TF+TG+	8
15	7	7	18.935	6.79e-07	Single cell from posterior epiblast at pre-streak stage(Oct4+, T+):Gene expression data from single posterior epiblast cells (pre-streak)	GSE11128	TF+TG+	8, 14
16	6	6	18.569	1.49e-05	embryonic stem cells:HM1 embryonic stem cells following four days of neuronal differentiation	GSE9760	TF+TG+	11	-
17	6	6	18.569	1.49e-05	ES cells:Ezh2-null ES cells at day 0 (undifferentiated)	GSE12982	TF+TG+	1,2
18	6	6	18.569	1.49e-05	F9 cells:normal	GSE10606;GSE8431	TF+TG+	7, 9
19	6	6	18.569	1.49e-05	follicle-derived parthenogenetic embryonic stem cells:normal	GSE10776	TF+TG+		13
20	5	5	18.081	0.000324	ES cells:Eed-null ES cells at day 0 (undifferentiated)	GSE12982	TF+TG+	1,2
21	4	4	17.398	0.00704	blastocyst cultured in Ca2+ free medium:Gene expression data from mouse blastocyst cultured in Ca free medium	GSE11687	TF+TG+	6
22	4	4	17.398	0.00704	embryonic stem cell E14:normal	GSE8128	TF+TG+	1, 2
23	4	4	17.398	0.00704	ES cells:Ctr9 esiRNA day4	GSE12078	TF+TG+	-	-
24	4	4	17.398	0.00704	ES cells:Ezh2-null ES cells at day 2 of LIF withdrawal	GSE12982	TF+TG+	-	-
25	4	4	17.398	0.00704	ES cells:LUC esiRNA day4	GSE12078	TF+TG+	1,2	-
26	4	4	17.398	0.00704	iPS Clone:iPS Clone	GSE14012	TF+TG+	10, 4
27	4	4	17.398	0.00704	single cell from Blimp1+, Oct4, Hoxb1+ cells at EHF stage:Gene expression data from Blimp1+, Hoxb1+ cells (EHF)	GSE11128	TF+TG+		8
28	4	4	17.398	0.00704	single cell from Blimp1+, Oct4+, Hoxb1+ cells at E/MB stage:Gene expression data from Blimp1+, Hoxb1+ cells (E/MB)	GSE11128	TF+TG+		8

## Sheet: Oct4_25k-12.5k
Rank	Active	Total	FoldChange	Adj.Pvalue	SampleType	ExperimentID	Pattern	Functional	Suggested
1	20	20	20.949	1.31e-24	inner cell mass cell:Gene expression data from single ICM cells (E3.5)	GSE4307;GSE4309	TF+TG+	1,2
2	20	20	20.949	1.31e-24	single cell from BlimpKO Blimp1-null-transcrip-positive, Oct4+ cells at LS/0B:Gene expression data from BlimpKO Blimp1-null-transcrip-positive cell (LS/0B)	GSE11128	TF+TG+		8
3	17	17	20.783	1.62e-20	single cell from lineage-restricted PGC precursors at Late-Streak/0-Bud stage(Blimp1+, Oct4+):Gene expression data from single lineage-restricted PGC precursors (Late-Streak/0-Bud stage)	GSE11128	TF+TG+	8
4	13	13	20.45	4.46e-15	embryonic stem cells:normal	GSE10476;GSE10573;GSE10553;GSE10610;GSE10776;GSE10806;GSE9954	TF+TG+	1, 2
5	12	12	20.335	1.01e-13	embryoid bodies:R-1, Differentiated day-5 Embryoid bodies from mouse ESCs; Fractionated Polysomal RNA	GSE9563	TF+TG+	-	-
6	12	12	20.335	1.01e-13	embryonic stem cells:R-1, Undifferentiated Mouse Embryonic stem cells; Fractionated Polysomal RNA	GSE9563	TF+TG+	1, 2
7	11	11	20.201	2.29e-12	single cell from BlimpKO Blimp1-null-transcrip-positive, Oct4+ cells at E/MB:Gene expression data from BlimpKO Blimp1-null-transcrip-positive cell (E/MB)	GSE11128	TF+TG+		8
8	10	10	20.042	5.18e-11	single cell from posterior mesoderm cells at base of allantois at E/MB (Blimp1-, Oct4+, Hoxb1+):Gene expression data from posterior mesoderm cell (E/MB)	GSE11128	TF+TG+	8,15
9	8	8	19.619	2.62e-08	E14tg2a cells:10 pg amplified	GSE4308;GSE4309	TF+TG+	3
10	8	8	19.619	2.62e-08	E14tg2a cells:normal	GSE4308;GSE4309	TF+TG+	3
11	8	8	19.619	2.62e-08	single cell from primordial germ cell (PGCs) at Early head fold stage(Blimp1+, stella+):Gene expression data from single PGCs (Early head fold stage)	GSE11128	TF+TG+	8
12	8	8	19.619	2.62e-08	single cell from primordial germ cell (PGCs) at Early-/Mid-bud stage (Blimp1+, stella+):Gene expression data from single PGCs (Early/Mid bud stage)	GSE11128	TF+TG+	8
13	8	8	19.619	2.62e-08	single cell from primordial germ cell (PGCs) at Embryonic day (E) 8.25(Blimp1+, stella+):Gene expression data from single PGCs (E8.25)	GSE11128	TF+TG+	8
14	7	7	19.328	5.87e-07	single cell from lineage-restricted PGC precursors at Early/Mid-Streak stage(Blimp1+, Oct4+):Gene expression data from single lineage-restricted PGC precursors (Early/Mid-Streak stage)	GSE11128	TF+TG+	8
15	7	7	19.328	5.87e-07	Single cell from posterior epiblast at pre-streak stage(Oct4+, T+):Gene expression data from single posterior epiblast cells (pre-streak)	GSE11128	TF+TG+	8, 14
16	6	6	18.954	1.31e-05	embryonic stem cells:HM1 embryonic stem cells following four days of neuronal differentiation	GSE9760	TF+TG+	11	-
17	6	6	18.954	1.31e-05	ES cells:Ezh2-null ES cells at day 0 (undifferentiated)	GSE12982	TF+TG+	1,2
18	6	6	18.954	1.31e-05	F9 cells:normal	GSE10606;GSE8431	TF+TG+	7, 9
19	6	6	18.954	1.31e-05	follicle-derived parthenogenetic embryonic stem cells:normal	GSE10776	TF+TG+		13
20	5	5	18.455	0.000292	ES cells:Eed-null ES cells at day 0 (undifferentiated)	GSE12982	TF+TG+	1,2
21	4	4	17.757	0.00648	embryonic stem cell E14:normal	GSE8128	TF+TG+	1, 2
22	4	4	17.757	0.00648	ES cells:Ctr9 esiRNA day4	GSE12078	TF+TG+	-	-
23	4	4	17.757	0.00648	ES cells:Ezh2-null ES cells at day 2 of LIF withdrawal	GSE12982	TF+TG+	-	-
24	4	4	17.757	0.00648	ES cells:LUC esiRNA day4	GSE12078	TF+TG+	1,2	-
25	4	4	17.757	0.00648	iPS Clone:iPS Clone	GSE14012	TF+TG+	10, 4
26	4	4	17.757	0.00648	single cell from Blimp1+, Oct4, Hoxb1+ cells at EHF stage:Gene expression data from Blimp1+, Hoxb1+ cells (EHF)	GSE11128	TF+TG+		8
27	4	4	17.757	0.00648	single cell from Blimp1+, Oct4+, Hoxb1+ cells at E/MB stage:Gene expression data from Blimp1+, Hoxb1+ cells (E/MB)	GSE11128	TF+TG+		8

## Sheet: Oct4_50k-25k
Rank	Active	Total	FoldChange	Adj.Pvalue	SampleType	ExperimentID	Pattern	Functional	Suggested
1	20	20	21.266	9.61e-25	inner cell mass cell:Gene expression data from single ICM cells (E3.5)	GSE4307;GSE4309	TF+TG+	1,2
2	20	20	21.266	9.61e-25	single cell from BlimpKO Blimp1-null-transcrip-positive, Oct4+ cells at LS/0B:Gene expression data from BlimpKO Blimp1-null-transcrip-positive cell (LS/0B)	GSE11128	TF+TG+		8
3	17	17	21.097	1.25e-20	single cell from lineage-restricted PGC precursors at Late-Streak/0-Bud stage(Blimp1+, Oct4+):Gene expression data from single lineage-restricted PGC precursors (Late-Streak/0-Bud stage)	GSE11128	TF+TG+	8
4	13	13	20.759	3.65e-15	embryonic stem cells:normal	GSE10476;GSE10573;GSE10553;GSE10610;GSE10776;GSE10806;GSE9954	TF+TG+	1, 2
5	12	12	20.642	8.43e-14	embryoid bodies:R-1, Differentiated day-5 Embryoid bodies from mouse ESCs; Fractionated Polysomal RNA	GSE9563	TF+TG+	-	-
6	12	12	20.642	8.43e-14	embryonic stem cells:R-1, Undifferentiated Mouse Embryonic stem cells; Fractionated Polysomal RNA	GSE9563	TF+TG+	1, 2
7	11	11	20.506	1.94e-12	single cell from BlimpKO Blimp1-null-transcrip-positive, Oct4+ cells at E/MB:Gene expression data from BlimpKO Blimp1-null-transcrip-positive cell (E/MB)	GSE11128	TF+TG+		8
8	10	10	20.344	4.45e-11	single cell from posterior mesoderm cells at base of allantois at E/MB (Blimp1-, Oct4+, Hoxb1+):Gene expression data from posterior mesoderm cell (E/MB)	GSE11128	TF+TG+	8,15
9	8	8	19.914	2.32e-08	E14tg2a cells:10 pg amplified	GSE4308;GSE4309	TF+TG+	3
10	8	8	19.914	2.32e-08	E14tg2a cells:normal	GSE4308;GSE4309	TF+TG+	3
11	8	8	19.914	2.32e-08	single cell from primordial germ cell (PGCs) at Early head fold stage(Blimp1+, stella+):Gene expression data from single PGCs (Early head fold stage)	GSE11128	TF+TG+	8
12	8	8	19.914	2.32e-08	single cell from primordial germ cell (PGCs) at Early-/Mid-bud stage (Blimp1+, stella+):Gene expression data from single PGCs (Early/Mid bud stage)	GSE11128	TF+TG+	8
13	8	8	19.914	2.32e-08	single cell from primordial germ cell (PGCs) at Embryonic day (E) 8.25(Blimp1+, stella+):Gene expression data from single PGCs (E8.25)	GSE11128	TF+TG+	8
14	7	7	19.619	5.28e-07	single cell from lineage-restricted PGC precursors at Early/Mid-Streak stage(Blimp1+, Oct4+):Gene expression data from single lineage-restricted PGC precursors (Early/Mid-Streak stage)	GSE11128	TF+TG+	8
15	7	7	19.619	5.28e-07	Single cell from posterior epiblast at pre-streak stage(Oct4+, T+):Gene expression data from single posterior epiblast cells (pre-streak)	GSE11128	TF+TG+	8, 14
16	6	6	19.239	1.2e-05	embryonic stem cells:HM1 embryonic stem cells following four days of neuronal differentiation	GSE9760	TF+TG+	11	-
17	6	6	19.239	1.2e-05	ES cells:Ezh2-null ES cells at day 0 (undifferentiated)	GSE12982	TF+TG+	1,2
18	6	6	19.239	1.2e-05	F9 cells:normal	GSE10606;GSE8431	TF+TG+	7, 9
19	6	6	19.239	1.2e-05	follicle-derived parthenogenetic embryonic stem cells:normal	GSE10776	TF+TG+		13
20	5	5	18.732	0.000271	ES cells:Eed-null ES cells at day 0 (undifferentiated)	GSE12982	TF+TG+	1,2
21	4	4	18.023	0.0061	embryonic stem cell E14:normal	GSE8128	TF+TG+	1, 2
22	4	4	18.023	0.0061	ES cells:Ctr9 esiRNA day4	GSE12078	TF+TG+	-	-
23	4	4	18.023	0.0061	ES cells:Ezh2-null ES cells at day 2 of LIF withdrawal	GSE12982	TF+TG+	-	-
24	4	4	18.023	0.0061	ES cells:LUC esiRNA day4	GSE12078	TF+TG+	1,2	-
25	4	4	18.023	0.0061	iPS Clone:iPS Clone	GSE14012	TF+TG+	10, 4
26	4	4	18.023	0.0061	single cell from Blimp1+, Oct4, Hoxb1+ cells at EHF stage:Gene expression data from Blimp1+, Hoxb1+ cells (EHF)	GSE11128	TF+TG+		8
27	4	4	18.023	0.0061	single cell from Blimp1+, Oct4+, Hoxb1+ cells at E/MB stage:Gene expression data from Blimp1+, Hoxb1+ cells (E/MB)	GSE11128	TF+TG+		8

## Sheet: Oct4_100k-50k
Rank	Active	Total	FoldChange	Adj.Pvalue	SampleType	ExperimentID	Pattern	Functional	Suggested
1	20	20	21.201	1.02e-24	inner cell mass cell:Gene expression data from single ICM cells (E3.5)	GSE4307;GSE4309	TF+TG+	1,2
2	20	20	21.201	1.02e-24	single cell from BlimpKO Blimp1-null-transcrip-positive, Oct4+ cells at LS/0B:Gene expression data from BlimpKO Blimp1-null-transcrip-positive cell (LS/0B)	GSE11128	TF+TG+		8
3	17	17	21.033	1.32e-20	single cell from lineage-restricted PGC precursors at Late-Streak/0-Bud stage(Blimp1+, Oct4+):Gene expression data from single lineage-restricted PGC precursors (Late-Streak/0-Bud stage)	GSE11128	TF+TG+	8
4	13	13	20.696	3.8e-15	embryonic stem cells:normal	GSE10476;GSE10573;GSE10553;GSE10610;GSE10776;GSE10806;GSE9954	TF+TG+	1, 2
5	12	12	20.58	8.75e-14	embryoid bodies:R-1, Differentiated day-5 Embryoid bodies from mouse ESCs; Fractionated Polysomal RNA	GSE9563	TF+TG+	-	-
6	12	12	20.58	8.75e-14	embryonic stem cells:R-1, Undifferentiated Mouse Embryonic stem cells; Fractionated Polysomal RNA	GSE9563	TF+TG+	1, 2
7	11	11	20.444	2.01e-12	single cell from BlimpKO Blimp1-null-transcrip-positive, Oct4+ cells at E/MB:Gene expression data from BlimpKO Blimp1-null-transcrip-positive cell (E/MB)	GSE11128	TF+TG+		8
8	10	10	20.283	4.59e-11	single cell from posterior mesoderm cells at base of allantois at E/MB (Blimp1-, Oct4+, Hoxb1+):Gene expression data from posterior mesoderm cell (E/MB)	GSE11128	TF+TG+	8,15
9	8	8	19.855	2.38e-08	E14tg2a cells:10 pg amplified	GSE4308;GSE4309	TF+TG+	3
10	8	8	19.855	2.38e-08	E14tg2a cells:normal	GSE4308;GSE4309	TF+TG+	3
11	8	8	19.855	2.38e-08	single cell from primordial germ cell (PGCs) at Early head fold stage(Blimp1+, stella+):Gene expression data from single PGCs (Early head fold stage)	GSE11128	TF+TG+	8
12	8	8	19.855	2.38e-08	single cell from primordial germ cell (PGCs) at Early-/Mid-bud stage (Blimp1+, stella+):Gene expression data from single PGCs (Early/Mid bud stage)	GSE11128	TF+TG+	8
13	8	8	19.855	2.38e-08	single cell from primordial germ cell (PGCs) at Embryonic day (E) 8.25(Blimp1+, stella+):Gene expression data from single PGCs (E8.25)	GSE11128	TF+TG+	8
14	7	7	19.56	5.39e-07	single cell from lineage-restricted PGC precursors at Early/Mid-Streak stage(Blimp1+, Oct4+):Gene expression data from single lineage-restricted PGC precursors (Early/Mid-Streak stage)	GSE11128	TF+TG+	8
15	7	7	19.56	5.39e-07	Single cell from posterior epiblast at pre-streak stage(Oct4+, T+):Gene expression data from single posterior epiblast cells (pre-streak)	GSE11128	TF+TG+	8, 14
16	6	6	19.181	1.22e-05	embryonic stem cells:HM1 embryonic stem cells following four days of neuronal differentiation	GSE9760	TF+TG+	11	-
17	6	6	19.181	1.22e-05	ES cells:Ezh2-null ES cells at day 0 (undifferentiated)	GSE12982	TF+TG+	1,2
18	6	6	19.181	1.22e-05	F9 cells:normal	GSE10606;GSE8431	TF+TG+	7, 9
19	6	6	19.181	1.22e-05	follicle-derived parthenogenetic embryonic stem cells:normal	GSE10776	TF+TG+		13
20	5	5	18.676	0.000275	ES cells:Eed-null ES cells at day 0 (undifferentiated)	GSE12982	TF+TG+	1,2
21	4	4	17.969	0.00617	embryonic stem cell E14:normal	GSE8128	TF+TG+	1, 2
22	4	4	17.969	0.00617	ES cells:Ctr9 esiRNA day4	GSE12078	TF+TG+	-	-
23	4	4	17.969	0.00617	ES cells:Ezh2-null ES cells at day 2 of LIF withdrawal	GSE12982	TF+TG+	-	-
24	4	4	17.969	0.00617	ES cells:LUC esiRNA day4	GSE12078	TF+TG+	1,2	-
25	4	4	17.969	0.00617	iPS Clone:iPS Clone	GSE14012	TF+TG+	10, 4
26	4	4	17.969	0.00617	single cell from Blimp1+, Oct4, Hoxb1+ cells at EHF stage:Gene expression data from Blimp1+, Hoxb1+ cells (EHF)	GSE11128	TF+TG+		8
27	4	4	17.969	0.00617	single cell from Blimp1+, Oct4+, Hoxb1+ cells at E/MB stage:Gene expression data from Blimp1+, Hoxb1+ cells (E/MB)	GSE11128	TF+TG+		8

## Sheet: Oct4_1000k-500k
Rank	Active	Total	FoldChange	Adj.Pvalue	SampleType	ExperimentID	Pattern	Functional	Suggested
1	20	20	20.581	1.89e-24	inner cell mass cell:Gene expression data from single ICM cells (E3.5)	GSE4307;GSE4309	TF+TG+	1,2
2	20	20	20.581	1.89e-24	single cell from BlimpKO Blimp1-null-transcrip-positive, Oct4+ cells at LS/0B:Gene expression data from BlimpKO Blimp1-null-transcrip-positive cell (LS/0B)	GSE11128	TF+TG+		8
3	17	17	20.418	2.21e-20	single cell from lineage-restricted PGC precursors at Late-Streak/0-Bud stage(Blimp1+, Oct4+):Gene expression data from single lineage-restricted PGC precursors (Late-Streak/0-Bud stage)	GSE11128	TF+TG+	8
4	13	13	20.092	5.64e-15	embryonic stem cells:normal	GSE10476;GSE10573;GSE10553;GSE10610;GSE10776;GSE10806;GSE9954	TF+TG+	1, 2
5	12	12	19.979	1.26e-13	embryoid bodies:R-1, Differentiated day-5 Embryoid bodies from mouse ESCs; Fractionated Polysomal RNA	GSE9563	TF+TG+	-	-
6	12	12	19.979	1.26e-13	embryonic stem cells:R-1, Undifferentiated Mouse Embryonic stem cells; Fractionated Polysomal RNA	GSE9563	TF+TG+	1, 2
7	11	11	19.847	2.8e-12	single cell from BlimpKO Blimp1-null-transcrip-positive, Oct4+ cells at E/MB:Gene expression data from BlimpKO Blimp1-null-transcrip-positive cell (E/MB)	GSE11128	TF+TG+		8
8	10	10	19.691	6.2e-11	single cell from posterior mesoderm cells at base of allantois at E/MB (Blimp1-, Oct4+, Hoxb1+):Gene expression data from posterior mesoderm cell (E/MB)	GSE11128	TF+TG+	8,15
9	8	8	19.276	3.03e-08	E14tg2a cells:10 pg amplified	GSE4308;GSE4309	TF+TG+	3
10	8	8	19.276	3.03e-08	E14tg2a cells:normal	GSE4308;GSE4309	TF+TG+	3
11	8	8	19.276	3.03e-08	single cell from primordial germ cell (PGCs) at Early head fold stage(Blimp1+, stella+):Gene expression data from single PGCs (Early head fold stage)	GSE11128	TF+TG+	8
12	8	8	19.276	3.03e-08	single cell from primordial germ cell (PGCs) at Early-/Mid-bud stage (Blimp1+, stella+):Gene expression data from single PGCs (Early/Mid bud stage)	GSE11128	TF+TG+	8
13	8	8	19.276	3.03e-08	single cell from primordial germ cell (PGCs) at Embryonic day (E) 8.25(Blimp1+, stella+):Gene expression data from single PGCs (E8.25)	GSE11128	TF+TG+	8
14	7	7	18.99	6.66e-07	single cell from lineage-restricted PGC precursors at Early/Mid-Streak stage(Blimp1+, Oct4+):Gene expression data from single lineage-restricted PGC precursors (Early/Mid-Streak stage)	GSE11128	TF+TG+	8
15	7	7	18.99	6.66e-07	Single cell from posterior epiblast at pre-streak stage(Oct4+, T+):Gene expression data from single posterior epiblast cells (pre-streak)	GSE11128	TF+TG+	8, 14
16	6	6	18.623	1.46e-05	ES cells:Ezh2-null ES cells at day 0 (undifferentiated)	GSE12982	TF+TG+	1,2
17	6	6	18.623	1.46e-05	F9 cells:normal	GSE10606;GSE8431	TF+TG+	7, 9
18	6	6	18.623	1.46e-05	follicle-derived parthenogenetic embryonic stem cells:normal	GSE10776	TF+TG+		13
19	5	5	18.133	0.000319	ES cells:Eed-null ES cells at day 0 (undifferentiated)	GSE12982	TF+TG+	1,2
20	4	4	17.448	0.00696	blastocyst cultured in Ca2+ free medium:Gene expression data from mouse blastocyst cultured in Ca free medium	GSE11687	TF+TG+	6
21	4	4	17.448	0.00696	blastocyst:normal	GSE11687	TF+TG+	6
22	4	4	17.448	0.00696	embryonic stem cell E14:normal	GSE8128	TF+TG+	1, 2
23	4	4	17.448	0.00696	ES cells:Ctr9 esiRNA day4	GSE12078	TF+TG+	-	-
24	4	4	17.448	0.00696	ES cells:Ezh2-null ES cells at day 2 of LIF withdrawal	GSE12982	TF+TG+	-	-
25	4	4	17.448	0.00696	ES cells:LUC esiRNA day4	GSE12078	TF+TG+	1,2	-
26	4	4	17.448	0.00696	iPS Clone:iPS Clone	GSE14012	TF+TG+	10, 4
27	4	4	17.448	0.00696	single cell from Blimp1+, Oct4, Hoxb1+ cells at EHF stage:Gene expression data from Blimp1+, Hoxb1+ cells (EHF)	GSE11128	TF+TG+		8
28	4	4	17.448	0.00696	single cell from Blimp1+, Oct4+, Hoxb1+ cells at E/MB stage:Gene expression data from Blimp1+, Hoxb1+ cells (E/MB)	GSE11128	TF+TG+		8

## Sheet: Oct4_Inf
Rank	Active	Total	FoldChange	Adj.Pvalue	SampleType	ExperimentID	Pattern	Functional	Suggested
1	20	20	20.521	2e-24	inner cell mass cell:Gene expression data from single ICM cells (E3.5)	GSE4307;GSE4309	TF+TG+	1,2
2	20	20	20.521	2e-24	single cell from BlimpKO Blimp1-null-transcrip-positive, Oct4+ cells at LS/0B:Gene expression data from BlimpKO Blimp1-null-transcrip-positive cell (LS/0B)	GSE11128	TF+TG+		8
3	17	17	20.358	2.33e-20	single cell from lineage-restricted PGC precursors at Late-Streak/0-Bud stage(Blimp1+, Oct4+):Gene expression data from single lineage-restricted PGC precursors (Late-Streak/0-Bud stage)	GSE11128	TF+TG+	8
4	13	13	20.033	5.86e-15	embryonic stem cells:normal	GSE10476;GSE10573;GSE10553;GSE10610;GSE10776;GSE10806;GSE9954	TF+TG+	1, 2
5	12	12	19.92	1.3e-13	embryoid bodies:R-1, Differentiated day-5 Embryoid bodies from mouse ESCs; Fractionated Polysomal RNA	GSE9563	TF+TG+	-	-
6	12	12	19.92	1.3e-13	embryonic stem cells:R-1, Undifferentiated Mouse Embryonic stem cells; Fractionated Polysomal RNA	GSE9563	TF+TG+	1, 2
7	11	11	19.789	2.89e-12	single cell from BlimpKO Blimp1-null-transcrip-positive, Oct4+ cells at E/MB:Gene expression data from BlimpKO Blimp1-null-transcrip-positive cell (E/MB)	GSE11128	TF+TG+		8
8	10	10	19.634	6.39e-11	single cell from posterior mesoderm cells at base of allantois at E/MB (Blimp1-, Oct4+, Hoxb1+):Gene expression data from posterior mesoderm cell (E/MB)	GSE11128	TF+TG+	8,15
9	8	8	19.22	3.1e-08	E14tg2a cells:10 pg amplified	GSE4308;GSE4309	TF+TG+	3
10	8	8	19.22	3.1e-08	E14tg2a cells:normal	GSE4308;GSE4309	TF+TG+	3
11	8	8	19.22	3.1e-08	single cell from primordial germ cell (PGCs) at Early head fold stage(Blimp1+, stella+):Gene expression data from single PGCs (Early head fold stage)	GSE11128	TF+TG+	8
12	8	8	19.22	3.1e-08	single cell from primordial germ cell (PGCs) at Early-/Mid-bud stage (Blimp1+, stella+):Gene expression data from single PGCs (Early/Mid bud stage)	GSE11128	TF+TG+	8
13	8	8	19.22	3.1e-08	single cell from primordial germ cell (PGCs) at Embryonic day (E) 8.25(Blimp1+, stella+):Gene expression data from single PGCs (E8.25)	GSE11128	TF+TG+	8
14	7	7	18.935	6.79e-07	single cell from lineage-restricted PGC precursors at Early/Mid-Streak stage(Blimp1+, Oct4+):Gene expression data from single lineage-restricted PGC precursors (Early/Mid-Streak stage)	GSE11128	TF+TG+	8
15	7	7	18.935	6.79e-07	Single cell from posterior epiblast at pre-streak stage(Oct4+, T+):Gene expression data from single posterior epiblast cells (pre-streak)	GSE11128	TF+TG+	8, 14
16	6	6	18.569	1.49e-05	ES cells:Ezh2-null ES cells at day 0 (undifferentiated)	GSE12982	TF+TG+	1,2
17	6	6	18.569	1.49e-05	F9 cells:normal	GSE10606;GSE8431	TF+TG+	7, 9
18	6	6	18.569	1.49e-05	follicle-derived parthenogenetic embryonic stem cells:normal	GSE10776	TF+TG+		13
19	5	5	18.081	0.000324	ES cells:Eed-null ES cells at day 0 (undifferentiated)	GSE12982	TF+TG+	1,2
20	4	4	17.398	0.00704	blastocyst cultured in Ca2+ free medium:Gene expression data from mouse blastocyst cultured in Ca free medium	GSE11687	TF+TG+	6
21	4	4	17.398	0.00704	blastocyst:normal	GSE11687	TF+TG+	6
22	4	4	17.398	0.00704	blastocyst treated by 20 Ca2+ pulses:Gene expression data from mouse blastocyst treated by 20 pulses	GSE11687	TF+TG+	6
23	4	4	17.398	0.00704	embryonic stem cell E14:normal	GSE8128	TF+TG+	1, 2
24	4	4	17.398	0.00704	ES cells:Ctr9 esiRNA day4	GSE12078	TF+TG+	-	-
25	4	4	17.398	0.00704	ES cells:Ezh2-null ES cells at day 2 of LIF withdrawal	GSE12982	TF+TG+	-	-
26	4	4	17.398	0.00704	ES cells:LUC esiRNA day4	GSE12078	TF+TG+	1,2	-
27	4	4	17.398	0.00704	iPS Clone:iPS Clone	GSE14012	TF+TG+	10, 4
28	4	4	17.398	0.00704	oocyte:GV oocyte from old mice (66 weeks)	GSE11667	TF+TG+		5, 12
29	4	4	17.398	0.00704	oocyte:GV oocyte from young mice (6 weeks)	GSE11667	TF+TG+		5, 12
30	4	4	17.398	0.00704	single cell from Blimp1+, Oct4, Hoxb1+ cells at EHF stage:Gene expression data from Blimp1+, Hoxb1+ cells (EHF)	GSE11128	TF+TG+		8
31	4	4	17.398	0.00704	single cell from Blimp1+, Oct4+, Hoxb1+ cells at E/MB stage:Gene expression data from Blimp1+, Hoxb1+ cells (E/MB)	GSE11128	TF+TG+		8

## Sheet: Oct4 References
References
1	Nichols J. et al. Formation of pluripotent stem cells in the mammalian embryo depends on the POU transcription factor Oct4.
	Cell 95, 379-391 (1998).
2	Niwa H., Miyazaki J. & Smith A.G. Quantitative expression of Oct-3/4 defines differentiation, dedifferentiation or self-renewal of ES cells.
	Nat. Genet. 24, 372-376 (2000).
3	Loh Y, et al. (2006) The Oct4 and Nanog transcription network regulates pluripotency in mouse embryonic stem cells
	Nature Genetics 38, 431-440.
4	Wernig M. et al. In vitro reprogramming of fibroblasts into a pluripotent ES-cell-like state.
	Nature 448, 318-324 (2007).
5	Zuccotti M, et al. (2009) Role of Oct-4 during acquisition of developmental competence in mouse oocyte.
	Reprod Biomed Online 19, 57-52.
6	Boiani M, et al. (2002) Oct4 distribution and level in mouse clones: consequences for pluripotency
	Genes Dev 16, 1209-1219.
7	Kraft HJ, et al. (1996) Oct-4 regulates alternative platelet-derived growth factor alpha receptor gene promoter in human embryonal carcinoma cells
	Journal of Bio Chem. 271, 12873-12878.
8	Kehler J. et al. Oct4 is required for primodrial germ cell survival.
	EMBO Rep. 5, 1078-1083. (2004)
9	Botquin V, et al. (1998) New POU dimer configuration mediates antagonistic control of an osteopontin preimplantation enhancer by Oct-4 and Sox-2.
	Genes Dev 12, 2073-2090.
10	Takahashi K and Yamanaka S. (2006) Induction of pluripotent stem cells from mouse embryonic and adult fibroblast cultures by defined factors.
	Cell 126, 663-676.
11	Shimozaki K, et al. (2003) Involvement of Oct3/4 in the enhancement of neuronal differentiation of ES cells in neurogenesis-inducing cultures.
	Development 130, 2505-2512.
12	Palmieri SL, et al. (1994) Oct-4 transcription factor is differentially expressed in the mouse embryo during establishment of the first two extraembryonic cell lineages involved in implantation.
	Dev Biol. 166, 259-267.
13	Chen Z, et al. (2009) Birth of parthenote mice directly from parthenogenetic embryonic stem cells.
	Stem Cells. 27, 2136-2145.
14	Yoshimizu T, et al. (2001) Stage-specific tissue and cell interactions play key roles in mouse germ cell specification.
	Development 128, 481-490.
15	Zeineddine D, et al. (2006) Oct-3/4 dose dependently regulates specification of embryonic stem cells toward a cardiac lineage and early heart development.
	Dev Cell 11, 535-546.

## Sheet: MYC_5k-2.5k
Rank	Active	Total	FoldChange	Adj.Pvalue	SampleType	ExperimentID	Pattern	Functional	Suggested
1	24	24	34.851	1.15e-35	K562 Cell line:Normal	GSE1922	TF+TG+	27
2	54	249	7.837	8.78e-31	B cell:lymphoma	GSE4475;GSE10172	TF+TG+	4
3	14	27	18.167	1.21e-12	ALK positive anaplastic large cell lymphoma TS:cell line	GSE6184	TF+TG+		6
4	6	6	31.224	3.2e-07	CD34+:normal	GSE8002;GSE8040;GSE8003	TF+TG+	-	-
5	6	6	31.224	3.2e-07	M-07e cell line:Cell line	GSE3771	TF+TG+	-	30
6	5	5	30.385	1.18e-05	IOBA:unknown	GSE8633	TF+TG+	-	-
7	5	5	30.385	1.18e-05	Stratagene Universal Human Reference RNA:normal	GSE3061	TF+TG+	-	-
8	4	4	29.209	0.000433	amnion epithelial FL cells:human amnion epithelial FL cells exposed to DMSO vehicle control for 2 h, and subsequently recovered for additional 4 h	GSE7675;GSE8602	TF+TG+		28
9	4	4	29.209	0.000433	Calu3 non-small lung cancer cell:gemcitabine resistant_B	GSE6914	TF+TG+		28
10	4	4	29.209	0.000433	Calu3 non-small lung cancer cell:gemcitabine resistant_G	GSE6914	TF+TG+		28
11	4	4	29.209	0.000433	Calu3 non-small lung cancer cell:gemcitabine resistant_G+B	GSE6914	TF+TG+		28
12	4	4	29.209	0.000433	Calu3 non-small lung cancer cell:gemcitabine resistant_veh	GSE6914	TF+TG+		28
13	4	4	29.209	0.000433	Calu3 non-small lung cancer cell:parental	GSE6914	TF+TG+	28
14	4	4	29.209	0.000433	CD34+ erythroblast:Cultured erythroblast, In(Lu) phenotype, day 11.	GSE10584	TF+TG+	5
15	4	4	29.209	0.000433	CD34+ erythroblast:Cultured erythroblast, In(Lu) phenotype, day 6.	GSE10584	TF+TG+	5
16	4	4	29.209	0.000433	Chang conjunctival cells:normal	GSE8633	TF+TG+	-	-
17	4	4	29.209	0.000433	HL60:DMSO	GSE5258	TF+TG+		29
18	5	9	18.231	0.00136	A673:A673 cells were treated for 24 hours either with 100 nM Trichostatin A (TSA) or 0.01% DMSO. In siRNA experiments A673 cells were resuspended in medium containing 5 nM siRNA and transfection reagent and incubated for 48 hours. RNA from cells under such treatment was isolated with Trizol and subjected to microarray analysis onto human U133A microarray following the Affymetrix protocol.	GSE12692	TF+TG+		19
19	5	9	18.231	0.00136	Burkitt lymphoma:treated cell line	GSE8388	TF+TG+	7
20	5	10	16.573	0.00265	lung:adenocarcinoma cell line (Non-small)	GSE4127	TF+TG+	13
21	5	10	16.573	0.00265	lung:small cell cancer cell line	GSE4127	TF+TG+	1
22	3	3	27.446	0.0159	CD34+ erythroblast:Cultured erythroblast, day 11.	GSE10584	TF+TG+	5
23	3	3	27.446	0.0159	CD34+ erythroblast:Cultured erythroblast, day 6.	GSE10584	TF+TG+	5
24	3	3	27.446	0.0159	erythroblast:In vitro differentiated normal human erythroblasts	GSE12803;GSE12837	TF+TG+		3
25	3	3	27.446	0.0159	HeLa cells:control- luciferase siRNA transfection	GSE7009	TF+TG+	15
26	3	3	27.446	0.0159	HL60 cell line:DMSO for 5 days	GSE5007	TF+TG+		29
27	3	3	27.446	0.0159	Kidney 293 HEK cells:E1_T2, spheroid	GSE1364	TF+TG+		8
28	3	3	27.446	0.0159	Kidney 293 HEK cells:E1_T4, two week storage/full recovery	GSE1364	TF+TG+		8
29	3	3	27.446	0.0159	LNCaP cells:DHT, 24hr	GSE4636	TF+TG+		9
30	3	3	27.446	0.0159	myeloblast:In vitro differentiated normal human myeloblasts	GSE12803;GSE12837	TF+TG+	10
31	3	3	27.446	0.0159	SW480 cells:polysomal fraction	GSE2509	TF+TG+	11
32	3	3	27.446	0.0159	SW-480:colorectal cancer cell line	GSE1323	TF+TG+	2
33	3	3	27.446	0.0159	SW-620:colorectal cancer cell line	GSE1323	TF+TG+	11
34	4	9	14.605	0.0489	lung:squamous cell cancer cell line	GSE4127	TF+TG+	12

[truncated: 31 more sheets: MYC_10k-5k, MYC_25k-12.5k, MYC_50k-25k, MYC_100k-50k, MYC_1000k-500k, MYC_Inf, MYC References, Gata1_5k-2.5k, Gata1_10k-5k, Gata1_25k-12.5k, Gata1_50k-25k, Gata1_100k-50k, Gata1_1000k-500k, Gata1_Inf, Gata1 References, Jarid2_5k-2.5k, Jarid2_10k-5k, Jarid2_25k-12.5k, Jarid2_50k-25k, Jarid2_100k-50k …]
